# Supplementary material for: Growth-rate regulated genes have profound impact on interpretation of transcriptome profiling in Saccharomyces cerevisiae
Source: Genome Biol. 2006 Nov 14;7(11):R107. doi: 10.1186/gb-2006-7-11-r107 (PMC1794586; doi:10.1186/gb-2006-7-11-r107)
Supplement: Additional data file 3 — Document including results of the cluster analysis. [file gb-2006-7-11-r107-S3.txt]

ORF	Gene	Chromosome	Start	Stop	Cluster	P-value		Mean	0.02	0.05	0.1	0.2	0.25	0.33		Key identifier	Molecular function	Biological process	Cellular component
YBR151W	APD1	2	544984	545934	1	0.00025874		837.7	465.6	583.7	717.2	640.3	1022.2	1206.3		Key: +2C	molecular_function unknown	biological_process unknown	nucleus
YHR066W	SSF1	8	229336	230697	1	0.00031457		423.9	133.5	119.2	322.2	230.3	510.4	766.2		Key: +3P	rRNA binding	conjugation with cellular fusion	nucleolus
YLR065C		12	266919	266374	1	0.0013815		3206.6	1393.0	2018.2	3108.9	2548.4	4194.0	4492.4		Key:	molecular_function unknown	biological_process unknown	cellular_component unknown
YDR268W	MSW1	4	1003996	1005135	1	0.0017677		302.1	145.0	196.3	257.0	231.4	400.1	460.0		Key: +2F	tryptophan-tRNA ligase activity	tryptophanyl-tRNA aminoacylation	mitochondrion
YGL064C	MRH4	7	383209	381524	1	0.0019843		327.5	182.8	190.9	185.8	273.6	449.2	564.5		Key:	RNA helicase activity	ribosome biogenesis	mitochondrion
YLR262C-A		12	669664	669470	1	0.0024431		1074.9	358.0	221.7	860.3	652.9	1495.0	2048.3		Key: +2C	molecular_function unknown	biological_process unknown	nucleus
YBR002C	RER2	2	242532	241672	1	0.0049019		458.3	309.6	319.6	294.0	418.4	560.1	714.8		Key: +3P +2C	prenyltransferase activity	protein amino acid glycosylation	endoplasmic reticulum
YOL031C	SIL1	15	267529	266264	1	0.0054428		509.3	278.7	377.3	393.9	465.9	568.0	749.3		Key: +2P	molecular_function unknown	SRP-dependent cotranslational membrane targeting, translocation	endoplasmic reticulum
YPR051W	MAK3	16	664955	665485	1	0.0063662		1518.0	709.9	1128.0	1001.5	1484.6	1786.7	2364.7		Key: +2P	peptide alpha-N-acetyltransferase activity	host-pathogen interaction	cytoplasm
YOR150W	MRPL23	15	611999	612490	1	0.0067227		1923.5	567.1	1240.5	1185.3	1693.2	2447.4	3353.5		Key: +2P +2C	structural constituent of ribosome	protein biosynthesis	mitochondrial large ribosomal subunit
YBR231C	AOR1	2	683047	682136	1	0.0067765		465.4	352.6	370.0	359.1	428.9	543.9	637.3		Key:	molecular_function unknown	chromatin remodeling	nucleus
YDR454C	GUK1	4	1366815	1366252	1	0.006806		5958.6	3032.2	4121.8	4031.3	5792.5	6658.3	9394.3		Key: +2C	guanylate kinase activity	GMP metabolism	nucleus
YPL124W	SPC29	16	316754	317515	1	0.0070939		267.7	204.9	200.1	188.6	249.9	322.1	380.0		Key: +2P	structural constituent of cytoskeleton	spindle pole body duplication (sensu Saccharomyces)	central plaque of spindle pole body
YBR027C		2	294318	293986	1	0.007109		57.2	39.3	46.2	49.4	54.2	61.6	74.6		Key: 0F 0P 0C	Empty	Empty	Empty
YPL104W	MSD1	16	355695	357671	1	0.0072943		881.4	211.0	376.9	615.2	737.1	1090.5	1608.0		Key: +2F +2P +2C	aspartate-tRNA ligase activity	protein biosynthesis	mitochondrion
YOR234C	RPL33B	15	779405	778555	1	0.0073647		10792.1	8247.0	7439.8	7580.7	10447.7	12675.6	15602.4		Key: +2P	structural constituent of ribosome	protein biosynthesis	cytosolic large ribosomal subunit (sensu Eukarya)
YPL072W	UBP16	16	418507	420006	1	0.007492		245.1	92.4	171.0	193.4	166.7	373.5	402.3		Key:	ubiquitin-specific protease activity	protein deubiquitination	cytoplasm
YNL302C	RPS19B	14	62942	61957	1	0.0075002		16174.6	8603.2	10647.8	13482.2	14322.9	18620.6	24132.7		Key: +2P	structural constituent of ribosome	protein biosynthesis	cytosolic small ribosomal subunit (sensu Eukarya)
YOR301W	RAX1	15	880961	882268	1	0.0075027		550.1	161.0	301.6	279.4	572.5	620.1	975.6		Key:	molecular_function unknown	bud site selection	cellular_component unknown
YJL121C	RPE1	10	191010	190294	1	0.0077608		3508.1	1504.5	1397.5	2160.3	3787.6	4034.7	5670.4		Key: +3F	ribulose-phosphate 3-epimerase activity	pentose-phosphate shunt	cytosol
YDR348C		4	1171815	1170316	1	0.0077652		615.7	399.9	390.9	422.1	526.3	778.5	977.3		Key:	molecular_function unknown	biological_process unknown	bud neck
YOL095C	HMI1	15	141346	139226	1	0.0078613		174.8	95.4	118.9	116.8	180.1	189.5	261.9		Key:	ATP-dependent DNA helicase activity	mitochondrial genome maintenance	mitochondrial matrix
YDR292C	SRP101	4	1045003	1043138	1	0.0078846		848.1	533.1	546.1	601.8	888.0	901.1	1235.4		Key: +2F	signal recognition particle binding	protein-ER targeting	endoplasmic reticulum membrane
YGL160W		7	200565	202277	1	0.0079803		94.9	58.8	75.9	79.4	89.2	106.4	128.0		Key:	oxidoreductase activity	biological_process unknown	membrane
YPL090C	RPS6A	16	378390	377286	1	0.0079939		11841.6	7054.6	8593.0	9216.3	11362.0	13554.8	17030.4		Key: +2P	structural constituent of ribosome	protein biosynthesis	cytosolic small ribosomal subunit (sensu Eukarya)
YOR043W	WHI2	15	410869	412329	1	0.0082974		656.4	427.1	498.7	497.8	657.7	692.9	911.2		Key: +2F +2P	phosphatase activator activity	regulation of growth	cellular_component unknown
YML014W	TRM9	13	243225	244064	1	0.0083776		843.4	414.0	522.4	511.4	881.0	960.3	1315.5		Key: +2P +3C	tRNA methyltransferase activity	response to stress	cytoplasm
YDR524C-A		4	1489978	1489859	1	0.0084011		24669.6	14770.8	18902.9	19330.3	23300.2	27277.1	35679.3		Key: 0F 0P 0C	Empty	Empty	Empty
YDR303C	RSC3	4	1071378	1068721	1	0.0087336		327.4	140.4	168.0	245.2	283.7	372.8	498.9		Key: +3P +2C	DNA binding	regulation of cell cycle	RSC complex
YBR252W	DUT1	2	722568	723011	1	0.0088078		3857.8	1280.9	1772.8	2939.1	3177.6	4867.3	6612.3		Key: +2C	dUTP diphosphatase activity	pyrimidine deoxyribonucleoside triphosphate catabolism	nucleus
YPR010C	RPA135	16	581191	577580	1	0.0089058		2535.9	1215.7	1649.4	1566.8	2661.9	2819.3	3988.5		Key:	DNA-directed RNA polymerase activity	transcription from Pol I promoter	DNA-directed RNA polymerase I complex
YDL150W	RPC53	4	183344	184612	1	0.0089467		485.3	141.7	245.7	341.6	372.3	594.6	848.0		Key:	DNA-directed RNA polymerase activity	transcription from Pol III promoter	DNA-directed RNA polymerase III complex
YLR113W	HOG1	12	371621	372928	1	0.0091036		3293.0	1203.3	1043.6	2143.5	3509.7	3834.8	5400.5		Key: +3P +3C	MAP kinase activity	hyperosmotic response	cytoplasm
YPL066W		16	426228	427667	1	0.0091552		289.4	75.0	132.1	200.2	258.5	348.3	502.0		Key: +2C	molecular_function unknown	biological_process unknown	cytoplasm
YHR162W		8	423073	423462	1	0.0091747		7924.4	4077.4	5055.0	6727.3	7188.2	9258.4	11548.9		Key:	molecular_function unknown	biological_process unknown	mitochondrion
YDR398W	UTP5	4	1267459	1269390	1	0.0093694		1175.3	672.7	501.7	566.3	1089.5	1475.7	1994.4		Key: +2P	snoRNA binding	processing of 20S pre-rRNA	small nucleolar ribonucleoprotein complex
YMR089C	YTA12	13	448085	445608	1	0.0095059		964.8	420.4	596.2	605.7	990.4	1041.5	1555.7		Key: +2F +3P +4C	ATPase activity	proteolysis and peptidolysis	mitochondrial inner membrane
YJL119C		10	191815	191492	1	0.0095337		331.1	229.1	194.8	220.1	299.1	403.6	516.2		Key: 0F 0P 0C	Empty	Empty	Empty
YLR449W	FPR4	12	1030829	1032007	1	0.0096418		2195.4	697.0	985.6	1534.6	1878.8	2654.8	3837.2		Key:	peptidyl-prolyl cis-trans isomerase activity	biological_process unknown	nucleus
YDR497C	ITR1	4	1445455	1443701	1	0.0097001		7212.0	3853.9	4051.0	5825.9	7036.0	8299.8	10573.4		Key: +2F	myo-inositol transporter activity	myo-inositol transport	membrane
YPL103C		16	359401	357995	1	0.0098781		485.7	95.1	197.1	222.7	500.8	592.0	896.3		Key:	molecular_function unknown	biological_process unknown	cellular_component unknown
YML052W	SUR7	13	170402	171310	1	0.0099914		4315.0	995.2	920.4	3015.2	3906.1	5594.9	7766.0		Key: +4C	molecular_function unknown	sporulation (sensu Saccharomyces)	integral to membrane
YPR119W	CLB2	16	771649	773124	1	0.010117		85.2	32.0	34.9	63.7	73.9	102.7	145.6		Key: +3P +3C	cyclin-dependent protein kinase regulator activity	G2/M transition of mitotic cell cycle	cytoplasm
YPL253C	VIK1	16	73006	71063	1	0.010228		61.2	28.8	45.0	45.1	59.4	66.1	93.0		Key: +2P +3C	microtubule motor activity	microtubule-based process	kinesin complex
YKL160W		11	153274	153711	1	0.010245		5403.0	2808.7	2733.6	3833.8	5626.0	5853.1	8280.7		Key:	molecular_function unknown	cell growth	nucleus
YDR408C	ADE8	4	1288847	1288203	1	0.01039		3548.5	1018.6	1908.0	2144.5	3039.2	4542.9	6340.9		Key: +2P +2C	phosphoribosylglycinamide formyltransferase activity	adenine biosynthesis	nucleus
YGR124W	ASN2	7	739947	741665	1	0.010403		3552.1	1076.5	955.8	2451.3	3151.3	4199.6	6246.6		Key: +2F	asparagine synthase (glutamine-hydrolyzing) activity	asparagine biosynthesis	cytoplasm
YDR400W	URH1	4	1271051	1272073	1	0.010442		370.9	79.1	104.2	271.5	301.0	454.5	691.2		Key: +2P +2C	hydrolase activity, acting on glycosyl bonds	pyrimidine salvage	nucleus
YNL303W		14	61509	61856	1	0.010743		520.1	133.7	203.7	369.6	434.8	633.4	911.4		Key: 0F 0P 0C	Empty	Empty	Empty
YBL104C		2	21293	18177	1	0.010789		574.0	306.4	402.7	390.4	598.9	630.4	851.5		Key:	molecular_function unknown	biological_process unknown	cytoplasm
YNL102W	POL1	14	430087	434493	1	0.01097		1003.8	283.3	418.3	724.9	951.4	1203.5	1667.6		Key: +4P	alpha DNA polymerase activity	DNA repair synthesis	alpha DNA polymerase:primase complex
YMR217W	GUA1	13	701789	703366	1	0.011132		4596.2	1741.9	1937.6	2983.1	4710.9	5438.7	7606.3		Key: +2F	GMP synthase (glutamine-hydrolyzing) activity	GMP metabolism	cellular_component unknown
YPR072W	NOT5	16	690102	691784	1	0.011212		1103.3	706.2	633.8	868.9	1115.5	1204.9	1556.9		Key: +2P +2C	3'-5'-exoribonuclease activity	regulation of transcription from Pol II promoter	CCR4-NOT core complex
YOL113W	SKM1	15	104325	106292	1	0.011448		469.2	393.1	347.3	382.9	462.2	516.4	599.2		Key: +2P	protein serine/threonine kinase activity	regulation of cell cycle	cellular_component unknown
YNL073W	MSK1	14	488385	490115	1	0.011481		978.5	150.7	258.4	640.5	949.2	1253.0	1759.2		Key: +2P +2C	lysine-tRNA ligase activity	lysyl-tRNA aminoacylation	mitochondrion
YPL122C	TFB2	16	320766	319225	1	0.01149		218.3	121.3	118.4	157.0	231.2	230.7	323.1		Key: +5P +2C	general RNA polymerase II transcription factor activity	negative regulation of transcription from Pol II promoter, mitotic	transcription factor TFIIH complex
YHR019C	DED81	8	143550	141886	1	0.011497		3430.8	2018.3	1913.5	2664.7	3494.4	3907.8	4937.0		Key: +3F +3P	ATP binding	asparaginyl-tRNA aminoacylation	cytoplasm
YNL231C	PDR16	14	217041	215986	1	0.011771		862.5	364.0	239.8	546.2	887.5	955.0	1477.8		Key: +3P +3C	phosphatidylinositol transporter activity	phospholipid transport	cytoplasm
YEL004W	YEA4	5	146950	147978	1	0.011797		248.9	156.8	208.9	189.3	238.3	279.5	346.8		Key: +2F +2P	UDP-N-acetylglucosamine transporter activity	cell wall chitin biosynthesis	endoplasmic reticulum
YLR359W	ADE13	12	844281	845729	1	0.01185		5741.6	1801.8	2160.2	4547.0	4882.0	6980.2	9821.6		Key: +2P	adenylosuccinate lyase activity	purine base metabolism	cellular_component unknown
YOR361C	PRT1	15	1017648	1015357	1	0.012034		2020.7	881.5	1119.0	1237.7	2087.3	2312.9	3315.0		Key: +4F +2P +3C	translation initiation factor activity	translational initiation	eukaryotic translation initiation factor 3 complex
YNL070W	TOM7	14	493365	493547	1	0.012153		4602.9	3248.3	2396.1	3173.7	4558.6	5520.4	6903.3		Key: +3P +2C	protein transporter activity	mitochondrial outer membrane protein import	mitochondrial outer membrane translocase complex
YKL067W	YNK1	11	314457	314918	1	0.012173		5611.0	3368.5	3028.2	4036.5	6028.9	6132.3	8150.9		Key: +4P +2C	nucleoside-diphosphate kinase activity	purine nucleotide biosynthesis	mitochondrial intermembrane space
YOR128C	ADE2	15	566191	564476	1	0.012226		5494.5	2232.5	2473.8	3979.1	5090.7	6637.0	9076.2		Key: +3P	phosphoribosylaminoimidazole carboxylase activity	purine base metabolism	cytoplasm
YOL018C	TLG2	15	292074	290881	1	0.012239		292.7	230.7	258.2	267.6	288.3	308.2	344.2		Key: +2F +3C	t-SNARE activity	vesicle fusion	Golgi trans face
YJR041C		10	513677	510153	1	0.012486		126.4	33.0	29.9	91.2	103.9	154.4	229.7		Key:	molecular_function unknown	biological_process unknown	nucleolus
YLR442C	SIR3	12	1022247	1019311	1	0.012509		449.3	285.3	273.2	347.0	477.9	477.7	620.7		Key: +2F +3P +3C	structural constituent of chromatin	loss of chromatin silencing during replicative cell aging	nucleolus
YBL031W	SHE1	2	161664	162680	1	0.012541		139.0	42.0	51.6	85.1	137.3	162.8	239.7		Key:	molecular_function unknown	biological_process unknown	microtubule cytoskeleton
YER091C	MET6	5	342163	339860	1	0.012714		7260.1	3005.9	2414.0	5433.7	6817.9	8955.4	11859.3		Key:	5-methyltetrahydropteroyltriglutamate-homocysteine S-methyltransferase activity	methionine biosynthesis	cytoplasm
YMR193W	MRPL24	13	650035	650811	1	0.012734		893.5	319.0	237.3	533.1	594.5	1339.2	1809.1		Key:	structural constituent of ribosome	protein biosynthesis	mitochondrial large ribosomal subunit
YBR126W-A		2	490806	491012	1	0.012742		10967.1	7072.8	8149.2	9863.4	10309.8	11986.4	14184.9		Key: 0F 0P 0C	Empty	Empty	Empty
YKL214C	YRA2	11	31694	31083	1	0.012981		1330.1	626.2	663.9	895.4	1451.5	1434.5	2007.1		Key:	RNA binding	poly(A)+ mRNA-nucleus export	nucleus
YPR024W	YME1	16	610476	612719	1	0.013219		792.8	420.2	461.9	472.5	822.0	856.7	1239.3		Key: +2C	ATP-dependent peptidase activity	mitochondrion organization and biogenesis	mitochondrial inner membrane
YOL041C	NOP12	15	252644	251265	1	0.01328		79.6	22.0	41.1	52.2	62.1	96.7	145.3		Key:	RNA binding	rRNA metabolism	nucleolus
YLR032W	RAD5	12	204992	208501	1	0.013301		218.0	65.6	70.3	157.9	176.4	277.9	386.3		Key:	ATPase activity	DNA repair	nuclear chromatin
YMR226C		13	722395	721592	1	0.01374		8324.6	5140.8	4838.6	6486.9	8308.6	8941.6	12136.1		Key: +2C	oxidoreductase activity, acting on the aldehyde or oxo group of donors, NAD or NADP as acceptor	L-serine metabolism	nucleus
YDR507C	GIN4	4	1465774	1462346	1	0.013767		215.0	101.0	109.8	169.6	198.9	258.8	330.5		Key: +8P	protein kinase activity	axial budding	bud neck
YJL136C	RPS21B	10	157191	156468	1	0.013779		22632.7	11938.9	10825.1	15901.8	23303.8	24089.5	35528.5		Key: +2P	structural constituent of ribosome	protein biosynthesis	cytosolic small ribosomal subunit (sensu Eukarya)
YMR222C	FSH2	13	716308	715637	1	0.013872		893.7	238.2	522.1	605.4	861.5	1012.9	1485.4		Key:	molecular_function unknown	biological_process unknown	cytoplasm
YLR052W	IES3	12	247202	247954	1	0.013916		325.7	162.9	255.4	230.3	320.5	352.2	486.8		Key: +2C	molecular_function unknown	chromatin remodeling	chromatin remodeling complex
YPL045W	VPS16	16	467255	469651	1	0.013923		278.0	196.9	193.2	223.1	287.2	281.4	374.9		Key: +5P +3C	molecular_function unknown	homotypic vacuole fusion, non-autophagic	vacuolar membrane (sensu Fungi)
YKL128C	PMU1	11	201417	200530	1	0.013984		1253.0	322.5	403.7	681.8	1358.6	1294.5	2268.4		Key: +2C	molecular_function unknown	biological_process unknown	nucleus
YBL045C	COR1	2	135481	134108	1	0.013994		5793.5	3069.6	3171.8	4670.0	5820.5	6292.8	8442.0		Key: +2C	ubiquinol-cytochrome-c reductase activity	aerobic respiration	respiratory chain complex III (sensu Eukarya)
YGR123C	PPT1	7	738206	736665	1	0.014047		249.5	113.2	92.6	196.9	236.0	296.1	388.1		Key: +2F +2P +2C	protein serine/threonine phosphatase activity	protein amino acid phosphorylation	cytoplasm
YKL127W	PGM1	11	203187	204899	1	0.014189		1123.1	358.6	402.5	613.3	1180.7	1188.5	2024.8		Key: +2F +4P	phosphoglucomutase activity	glucose 6-phosphate utilization	cytosol
YDR370C		4	1219098	1217770	1	0.014254		166.5	107.6	110.2	143.1	145.3	214.5	226.2		Key:	molecular_function unknown	biological_process unknown	cytoplasm
YEL068C		5	25978	25646	1	0.014433		173.2	84.1	132.9	120.7	173.3	189.7	258.5		Key: 0F 0P 0C	Empty	Empty	Empty
YGL242C		7	45197	44652	1	0.014606		258.5	125.4	105.6	201.1	249.9	301.8	400.9		Key:	molecular_function unknown	biological_process unknown	cellular_component unknown
YHR067W	RMD12	8	230971	231813	1	0.014608		288.0	173.9	234.5	220.5	262.3	325.9	406.0		Key:	molecular_function unknown	biological_process unknown	mitochondrion
YHR041C	SRB2	8	189856	189123	1	0.014668		568.4	187.9	232.7	297.6	582.0	642.9	1015.4		Key:	RNA polymerase II transcription mediator activity	transcription from Pol II promoter	mediator complex
YGL234W	ADE5,7	7	56481	58889	1	0.014797		7940.1	3934.0	4887.3	6190.8	6901.5	9089.9	12665.7		Key: +2F +2P +2C	phosphoribosylformylglycinamidine cyclo-ligase activity	purine base metabolism	cytoplasm
YMR120C	ADE17	13	509279	507501	1	0.014822		5740.1	2375.7	2812.3	3765.2	5859.3	6574.7	9398.1		Key: +2F +4P	phosphoribosylaminoimidazolecarboxamide formyltransferase activity	purine nucleotide biosynthesis	cytosol
YML110C	COQ5	13	50954	50031	1	0.014961		3247.5	1840.8	1653.8	2482.8	3227.0	3442.4	4881.5		Key: +2F +2P	ubiquinone biosynthesis methyltransferase activity	ubiquinone metabolism	mitochondrion
YLR388W	RPS29A	12	898651	898821	1	0.01497		16347.0	6094.1	7452.2	12135.9	16689.2	18208.9	25922.7		Key: +2P	structural constituent of ribosome	protein biosynthesis	cytosolic small ribosomal subunit (sensu Eukarya)
YDL092W	SRP14	4	292781	293221	1	0.015049		467.0	194.9	329.8	283.4	463.8	568.7	752.7		Key:	signal sequence binding	protein-ER targeting	signal recognition particle
YKL066W		11	314926	315369	1	0.015153		355.4	179.5	195.9	230.3	396.2	391.0	531.3		Key: 0F 0P 0C	Empty	Empty	Empty
YML104C	MDM1	13	62322	58939	1	0.015452		673.3	469.8	484.7	579.2	662.1	738.4	877.8		Key: +3P +2C	structural constituent of cytoskeleton	mitochondrion inheritance	cytoplasm
YPR033C	HTS1	16	639014	637374	1	0.015615		5525.8	1897.6	2670.3	4294.7	5305.5	6412.1	8814.4		Key: +2P +2C	histidine-tRNA ligase activity	histidyl-tRNA aminoacylation	mitochondrion
YBR179C	FZO1	2	589071	586504	1	0.015688		829.6	470.4	583.3	620.9	845.6	921.8	1188.9		Key: +3P	GTPase activity	mitochondrion organization and biogenesis	mitochondrial outer membrane
YKR081C	RPF2	11	592182	591148	1	0.015689		1750.4	662.1	594.6	1062.6	1766.3	1973.0	3013.8		Key: +3F +3P +2C	rRNA binding	ribosomal large subunit assembly and maintenance	nucleolus
YFL017C	GNA1	6	104456	103977	1	0.01572		1631.0	703.3	824.0	1372.8	1193.1	2119.4	2658.0		Key: +2P +2C	glucosamine 6-phosphate N-acetyltransferase activity	UDP-N-acetylglucosamine biosynthesis	nucleus
YDR009W	GAL3	4	463431	464993	1	0.015773		173.4	100.9	135.6	152.5	148.6	210.0	235.0		Key: +2P	protein binding	regulation of transcription, DNA-dependent	cytoplasm
YOR340C	RPA43	15	960177	959197	1	0.015786		1114.7	473.4	668.5	583.4	1195.6	1278.6	1784.7		Key:	DNA-directed RNA polymerase activity	transcription from Pol I promoter	DNA-directed RNA polymerase I complex
YGR090W	UTP22	7	662360	666073	1	0.015804		835.3	449.5	355.2	636.9	794.1	927.2	1304.7		Key: +2P +2C	snoRNA binding	processing of 20S pre-rRNA	nucleus
YMR292W	GOT1	13	854794	855292	1	0.016056		4104.2	2541.6	2969.5	3048.7	4067.0	4427.0	5948.9		Key: +2P	molecular_function unknown	Golgi to endosome transport	Golgi membrane
YNR052C	POP2	14	720646	719345	1	0.016091		1612.6	862.9	975.0	1390.6	1553.0	1896.9	2247.8		Key: +2F +4P +2C	3'-5'-exoribonuclease activity	regulation of transcription from Pol II promoter	CCR4-NOT core complex
YLR325C	RPL38	12	781379	781143	1	0.016105		11025.4	4382.1	5699.1	9415.2	9485.5	12717.8	17502.8		Key: +2P	structural constituent of ribosome	protein biosynthesis	cytosolic large ribosomal subunit (sensu Eukarya)
YDR172W	SUP35	4	808318	810375	1	0.016149		979.2	293.8	523.6	739.8	944.5	1157.9	1555.6		Key: +3P	translation release factor activity	translational termination	cytosol
YIL126W	STH1	9	117992	122071	1	0.016215		106.7	54.4	42.2	92.0	85.1	135.4	169.4		Key: +2F +2P	DNA helicase activity	meiosis	nucleus
YPL207W		16	159908	162340	1	0.016262		1253.9	489.8	828.0	839.1	1268.0	1301.1	2027.9		Key:	molecular_function unknown	biological_process unknown	endoplasmic reticulum
YLR260W	LCB5	12	665846	667909	1	0.01631		414.1	189.9	214.0	318.3	389.7	468.6	655.5		Key: +3P +2C	D-erythro-sphingosine kinase activity	sphingolipid metabolism	soluble fraction
YLL006W	MMM1	12	136585	137865	1	0.016349		199.0	94.7	105.0	145.9	217.1	211.3	290.6		Key: +2P	molecular_function unknown	mitochondrion organization and biogenesis	mitochondrial outer membrane
YGL075C	MPS2	7	368089	366926	1	0.016359		102.5	71.2	76.6	81.1	101.5	107.0	136.1		Key: +2P +2C	structural constituent of cytoskeleton	mitotic anaphase	spindle pole body
YDR126W	SWF1	4	703228	704238	1	0.016424		129.1	72.5	93.6	102.2	130.8	138.2	178.9		Key:	molecular_function unknown	biological_process unknown	integral to membrane
YER003C	PMI40	5	159117	157735	1	0.016485		4665.4	2280.4	3000.0	3082.3	4561.2	5144.7	7512.5		Key: +3P +2C	mannose-6-phosphate isomerase activity	GDP-mannose biosynthesis	nucleus
YNL055C	POR1	14	518843	517992	1	0.016501		11339.2	7304.3	8358.9	9002.8	10990.4	12576.9	15911.1		Key: +3P	voltage-dependent ion-selective channel activity	aerobic respiration	mitochondrial outer membrane
YER157W	COG3	5	484783	487188	1	0.016738		150.2	95.3	100.3	134.6	141.5	168.8	199.3		Key: +5P +3C	protein transporter activity	ER to Golgi transport	soluble fraction
YKL001C	MET14	11	439028	438420	1	0.016771		6154.7	1744.9	1796.0	4541.4	4965.5	8087.0	11106.9		Key: +2P	adenylyl-sulfate kinase activity	sulfate assimilation	cell
YPL228W	CET1	16	118382	120031	1	0.016917		91.3	60.1	58.0	77.6	84.8	99.9	126.4		Key:	polynucleotide 5'-phosphatase activity	mRNA capping	nucleus
YMR224C	MRE11	13	720652	718574	1	0.016928		209.0	124.8	137.3	183.4	183.6	234.6	296.6		Key: +3F +5P	endonuclease activity	DNA repair	nucleus
YOL127W	RPL25	15	80347	81189	1	0.017093		10317.3	6371.3	6878.7	7361.7	10617.5	11604.6	14962.4		Key: +2F +3P	RNA binding	ribosomal large subunit assembly and maintenance	cytosolic large ribosomal subunit (sensu Eukarya)
YJL050W	MTR4	10	342438	345659	1	0.017135		270.3	102.1	78.2	176.3	275.8	291.8	469.9		Key:	ATP-dependent RNA helicase activity	35S primary transcript processing	nucleolus
YDR064W	RPS13	4	579454	580448	1	0.017239		9340.9	5656.2	6980.4	7087.6	8914.4	10741.8	13555.6		Key: +2P	structural constituent of ribosome	protein biosynthesis	cytosolic small ribosomal subunit (sensu Eukarya)
YAL042W	ERV46	1	61319	62566	1	0.017307		2833.6	1158.8	1847.8	2073.8	2843.5	3179.7	4326.9		Key: +3C	molecular_function unknown	ER to Golgi transport	COPII-coated vesicle
YMR142C	RPL13B	13	551206	550205	1	0.017344		5580.7	2194.9	2463.2	3459.5	5956.0	5606.6	9413.0		Key: +2P	structural constituent of ribosome	protein biosynthesis	cytosolic large ribosomal subunit (sensu Eukarya)
YKR026C	GCN3	11	489298	488381	1	0.017354		890.9	438.6	384.1	564.9	927.1	992.7	1452.6		Key:	translation initiation factor activity	translational initiation	eukaryotic translation initiation factor 2B complex
YBL082C	RHK1	2	71124	69748	1	0.017458		569.2	252.5	380.5	403.0	481.4	720.3	935.3		Key: +2F +2P +2C	alpha-1,3-mannosyltransferase activity	protein amino acid glycosylation	endoplasmic reticulum
YLR186W	EMG1	12	523634	524392	1	0.017604		2435.5	770.7	1004.9	1619.1	2303.7	2905.7	4184.8		Key: +2P +4C	snoRNA binding	ribosomal small subunit biogenesis	nucleus
YDR531W		4	1498220	1499323	1	0.017672		3830.5	2571.6	2995.0	3020.6	3685.5	4113.9	5304.1		Key: +2C	pantothenate kinase activity	coenzyme A biosynthesis	nucleus
YBL061C	SKT5	2	107370	105280	1	0.017722		557.9	206.6	290.3	422.5	458.0	637.7	934.8		Key: +3P	enzyme activator activity	response to osmotic stress	contractile ring (sensu Saccharomyces)
YML024W	RPS17A	13	225889	226697	1	0.017857		11906.5	6947.7	7654.2	9992.7	11926.3	12838.6	16538.4		Key: +3P +3C	structural constituent of ribosome	ribosomal small subunit assembly and maintenance	cytosolic small ribosomal subunit (sensu Eukarya)
YKL087C	CYT2	11	277508	276834	1	0.017934		2030.6	223.6	338.8	1331.2	1902.0	2757.6	3755.9		Key: +2F +2P	holocytochrome-c synthase activity	cytochrome c-heme linkage	mitochondrial intermembrane space
YOR046C	DBP5	15	415907	414459	1	0.017977		2574.0	1452.7	1910.8	1856.7	2712.0	2786.5	3638.4		Key: +2F +2P +2C	RNA helicase activity	mRNA-nucleus export	cytoplasm
YLR282C		12	705414	705073	1	0.017992		82.8	51.6	52.3	69.6	84.1	87.9	110.8		Key: 0F 0P 0C	Empty	Empty	Empty
YLR197W	SIK1	12	546099	547613	1	0.018021		938.3	159.1	179.3	517.2	999.8	1147.5	1678.7		Key: +3P +4C	molecular_function unknown	35S primary transcript processing	small nuclear ribonucleoprotein complex
YJL063C	MRPL8	10	316391	315675	1	0.018033		3594.9	434.6	1007.9	2086.3	3451.1	4412.5	6825.8		Key: +2P +2C	structural constituent of ribosome	mitochondrial genome maintenance	mitochondrial large ribosomal subunit
YJR048W	CYC1	10	526249	526578	1	0.018065		7596.3	1964.6	1525.0	4187.6	8308.5	9509.1	13496.8		Key:	electron carrier activity	electron transport	mitochondrial intermembrane space
YJR098C		10	615070	613103	1	0.018245		121.6	60.8	64.8	91.7	125.6	127.4	182.0		Key:	molecular_function unknown	biological_process unknown	cytoplasm
YJR153W	PGU1	10	722730	723815	1	0.018301		39.4	19.2	29.3	29.0	39.4	41.1	58.7		Key: +2P +2C	polygalacturonase activity	pectin catabolism	extracellular
YML055W	SPC2	13	164790	165326	1	0.018352		1142.4	215.3	396.9	898.7	908.8	1427.6	1997.5		Key: +5P	protein binding	signal peptide processing	signal peptidase complex
YAR031W	PRM9	1	186832	187728	1	0.018436		42.5	21.7	18.0	31.0	43.9	44.0	65.3		Key: +3C	molecular_function unknown	conjugation with cellular fusion	integral to membrane
YMR242C	RPL20A	13	754196	753224	1	0.018478		9218.4	5521.0	6045.0	7030.9	9583.4	10151.1	12980.2		Key: +2P	structural constituent of ribosome	protein biosynthesis	cytosolic large ribosomal subunit (sensu Eukarya)
YML078W	CPR3	13	111002	111550	1	0.018602		5652.5	2323.8	2822.2	3572.1	6487.1	6201.0	8676.7		Key:	peptidyl-prolyl cis-trans isomerase activity	protein folding	mitochondrion
YHR115C		8	341361	340111	1	0.018666		291.6	206.2	205.9	251.3	277.1	319.5	389.0		Key:	molecular_function unknown	biological_process unknown	cytoplasm
YPL139C	UME1	16	291050	289668	1	0.018689		192.5	76.2	119.8	140.1	188.4	208.7	301.4		Key:	transcription corepressor activity	regulation of meiosis	nucleus
YOR098C	NUP1	15	511178	507948	1	0.018899		2790.8	1603.3	1722.9	1813.1	2924.8	3141.3	4231.0		Key: +2F +13P	structural molecule activity	nuclear pore organization and biogenesis	nuclear pore
YJL133W	MRS3	10	160537	161481	1	0.01918		669.7	108.3	141.1	459.0	632.3	735.1	1240.6		Key: +2P	carrier activity	RNA splicing	mitochondrion
YKL035W	UGP1	11	369534	371033	1	0.019199		4357.7	2224.1	2315.6	2991.8	4750.6	4530.6	6342.4		Key: +2F +2P	UTP-glucose-1-phosphate uridylyltransferase activity	UDP-glucose metabolism	cytoplasm
YOR248W		15	798013	798315	1	0.019218		656.8	106.7	142.1	398.3	635.1	850.2	1174.9		Key: 0F 0P 0C	Empty	Empty	Empty
YBR038W	CHS2	2	311859	314750	1	0.019483		704.6	267.1	243.9	544.5	703.2	870.1	1097.4		Key: +2P	chitin synthase activity	response to osmotic stress	contractile ring (sensu Saccharomyces)
YOL120C	RPL18A	15	94401	93394	1	0.019534		8526.6	4162.9	6240.8	5980.2	8574.6	8749.1	13113.4		Key: +2P	structural constituent of ribosome	protein biosynthesis	cytosolic large ribosomal subunit (sensu Eukarya)
YMR307W	GAS1	13	887002	888681	1	0.019544		10494.4	4439.1	4803.9	7392.6	11221.7	12215.6	16101.9		Key:	1,3-beta-glucanosyltransferase activity	cell wall organization and biogenesis	plasma membrane
YDL145C	COP1	4	198177	194572	1	0.019688		1639.6	894.3	1119.0	1171.9	1554.7	1864.4	2519.8		Key: +2P +2C	molecular_function unknown	ER to Golgi transport	COPI vesicle coat
YBR279W	PAF1	2	761215	762552	1	0.019785		244.9	119.1	139.8	204.4	210.9	301.5	370.4		Key: +2C	Pol II transcription elongation factor activity	RNA elongation from Pol II promoter	transcription elongation factor complex
YLR409C	UTP21	12	937230	934411	1	0.019848		815.8	418.5	357.1	559.9	893.2	875.4	1244.8		Key:	snoRNA binding	processing of 20S pre-rRNA	nucleus
YPR162C	ORC4	16	868298	866709	1	0.019858		539.4	322.1	384.4	441.1	465.5	613.9	804.1		Key: +3P	DNA replication origin binding	chromatin silencing at HML and HMR (sensu Saccharomyces)	nuclear origin of replication recognition complex
YPL218W	SAR1	16	138697	139408	1	0.020096		5429.3	3151.9	3219.1	4168.4	5383.0	6202.7	7892.3		Key:	SAR small monomeric GTPase activity	ER to Golgi transport	COPII vesicle coat
YMR229C	RRP5	13	731122	725933	1	0.020194		1917.5	698.1	1031.1	1463.2	1891.7	2102.7	2987.8		Key: +2F +2P +2C	RNA binding	rRNA processing	nucleolus
YDR325W	YCG1	4	1117117	1120224	1	0.020227		309.7	190.1	202.0	247.4	312.4	341.9	428.6		Key: +2P +2C	molecular_function unknown	mitotic chromosome condensation	nuclear condensin complex
YDR212W	TCP1	4	887225	888904	1	0.020414		4866.4	3178.4	3964.7	4018.2	4491.2	5652.4	6611.4		Key: +2P +3C	chaperone activity	cytoskeleton organization and biogenesis	chaperonin-containing T-complex
YKR096W		11	626433	630020	1	0.02057		252.0	109.3	160.3	179.3	260.4	263.5	384.6		Key: +2C	molecular_function unknown	biological_process unknown	nucleus
YML021C	UNG1	13	230813	229734	1	0.020639		1130.2	271.8	582.5	739.2	1071.7	1392.5	1917.6		Key: +2C	uracil DNA N-glycosylase activity	DNA repair	mitochondrion
YKL165C	MCD4	11	140696	137937	1	0.020672		1771.9	661.5	564.1	1254.2	1896.0	1920.1	2817.7		Key: +2P +2C	molecular_function unknown	GPI anchor biosynthesis	vacuole (sensu Fungi)
YKR057W	RPS21A	11	551299	551884	1	0.020683		22181.1	12544.8	12383.9	16854.4	22309.7	24843.8	32932.5		Key: +2P	structural constituent of ribosome	protein biosynthesis	cytosolic small ribosomal subunit (sensu Eukarya)
YCL037C	SRO9	3	58678	57374	1	0.020756		195.1	76.8	73.0	106.0	128.9	244.1	346.4		Key:	RNA binding	protein biosynthesis	polysome
YMR253C		13	777189	775945	1	0.020826		111.7	40.3	53.3	72.2	116.2	114.1	179.0		Key:	molecular_function unknown	biological_process unknown	cytoplasm
YEL071W	DLD3	5	16355	17845	1	0.020836		3986.5	1678.7	1645.6	3147.8	3400.1	5104.9	6553.0		Key: +2C	D-lactate dehydrogenase (cytochrome) activity	lactate metabolism	soluble fraction
YIL158W		9	46201	46815	1	0.020881		1146.6	371.8	277.7	613.7	829.0	1763.8	2301.8		Key:	molecular_function unknown	biological_process unknown	vacuole (sensu Fungi)
YOL012C	HTZ1	15	303983	303579	1	0.020899		1966.3	696.7	750.2	1626.3	1842.7	2218.9	3146.9		Key: +3F +4P +5C	chromatin binding	regulation of transcription from Pol II promoter	nuclear chromatin
YMR309C	NIP1	13	895425	892987	1	0.021105		318.8	96.8	147.0	215.3	309.5	361.8	537.9		Key: +3P +4C	translation initiation factor activity	translational initiation	eukaryotic translation initiation factor 3 complex
YOL029C		15	270420	269815	1	0.021146		732.9	290.5	470.5	499.2	746.9	814.3	1124.2		Key:	molecular_function unknown	biological_process unknown	cellular_component unknown
YMR279C		13	826350	824728	1	0.021402		74.5	34.8	39.6	51.6	77.2	74.2	116.7		Key:	molecular_function unknown	biological_process unknown	cellular_component unknown
YML081C-A	ATP18	13	104162	103983	1	0.02155		10630.3	7043.5	6210.3	8885.5	10639.1	10992.7	14875.6		Key: +2F +4P +2C	hydrogen-transporting ATP synthase activity, rotational mechanism	ATP synthesis coupled proton transport	proton-transporting ATP synthase complex, coupling factor F(o) (sensu Eukarya)
YJL033W	HCA4	10	383753	386065	1	0.021605		963.3	494.6	477.4	663.8	956.4	1109.7	1458.0		Key:	ATP-dependent RNA helicase activity	35S primary transcript processing	nucleolus
YJL134W	LCB3	10	158106	159335	1	0.021813		332.1	91.9	110.2	272.4	300.7	374.8	545.5		Key: +2F +2P	sphingosine-1-phosphate phosphatase activity	sphingolipid biosynthesis	endoplasmic reticulum
YBR262C		2	735997	735677	1	0.02182		5626.0	3428.3	3879.5	3659.0	4964.0	7321.7	8957.1		Key:	molecular_function unknown	biological_process unknown	mitochondrion
YOR045W	TOM6	15	413851	414036	1	0.021836		9517.5	5849.4	6088.8	5308.9	9096.9	11745.0	15592.6		Key: +2F +2P +2C	protein transporter activity	mitochondrial matrix protein import	mitochondrial outer membrane translocase complex
YKL018W	SWD2	11	403745	404734	1	0.022076		604.5	252.6	377.3	435.7	618.6	663.3	919.9		Key: +3P +2C	histone lysine N-methyltransferase activity (H3-K4 specific)	histone methylation	COMPASS complex
YMR033W	ARP9	13	337787	339276	1	0.022113		1200.3	511.5	594.1	1023.4	1153.8	1299.0	1801.1		Key: +3C	general RNA polymerase II transcription factor activity	chromatin remodeling	SWI/SNF complex
YPR074C	TKL1	16	694833	692791	1	0.022119		6665.0	3547.0	4195.4	4894.8	6909.7	6896.3	9942.3		Key: +2F +2P	transketolase activity	pentose-phosphate shunt	cytoplasm
YLR288C	MEC3	12	714906	713482	1	0.022124		517.4	293.6	412.4	414.3	525.0	563.3	706.0		Key: +3P	DNA binding	chromatin silencing at telomere	nucleus
YDL060W	TSR1	4	341619	343985	1	0.022286		1305.9	442.0	671.5	922.9	1244.2	1547.1	2131.9		Key: +2P	molecular_function unknown	ribosome biogenesis and assembly	nucleolus
YLR058C	SHM2	12	259402	257993	1	0.022532		6895.1	2232.7	2655.5	5167.6	6828.0	7774.9	11313.7		Key:	glycine hydroxymethyltransferase activity	one-carbon compound metabolism	cytoplasm
YNL252C	MRPL17	14	172285	171440	1	0.022578		697.5	144.4	347.0	477.8	643.5	908.1	1188.1		Key: +2C	structural constituent of ribosome	protein biosynthesis	mitochondrial large ribosomal subunit
YNL329C	PEX6	14	22633	19541	1	0.02302		920.0	583.6	734.7	777.8	920.4	949.0	1212.9		Key:	ATPase activity	peroxisome organization and biogenesis	peroxisome
YOR247W	SRL1	15	797676	798308	1	0.023023		5115.0	1477.8	2166.5	2208.0	5471.9	6352.6	9227.4		Key: +4C	molecular_function unknown	nucleobase, nucleoside, nucleotide and nucleic acid metabolism	bud tip
YCR099C		3	301295	300828	1	0.023063		61.9	15.1	39.1	44.7	59.6	69.0	100.7		Key:	molecular_function unknown	biological_process unknown	cellular_component unknown
YBL079W	NUP170	2	75256	79764	1	0.023151		375.2	191.2	238.7	296.5	390.4	408.8	502.0		Key: +12P	structural molecule activity	protein-nucleus import, docking	nuclear pore
YBR248C	HIS7	2	716422	714764	1	0.023213		2161.5	865.9	1147.6	1855.0	1792.1	2449.6	3405.4		Key: +2F +2P	imidazoleglycerol phosphate synthase activity	purine nucleoside monophosphate biosynthesis	intracellular
YLR191W	PEX13	12	537274	538434	1	0.023304		423.8	257.6	318.6	326.9	426.1	474.2	586.1		Key: +3P	protein binding	protein-peroxisome targeting	peroxisomal membrane
YLR209C	PNP1	12	561734	560799	1	0.023485		1242.4	460.5	626.1	773.9	1240.0	1457.4	2088.2		Key: +3F	purine-nucleoside phosphorylase activity	purine nucleoside catabolism	cellular_component unknown
YEL031W	SPF1	5	90258	93905	1	0.023491		1711.0	766.9	757.9	1436.3	1586.7	1808.0	2628.6		Key: +2P	ATPase activity, coupled to transmembrane movement of ions, phosphorylative mechanism	calcium ion homeostasis	endoplasmic reticulum membrane
YLR151C	PCD1	12	442738	441716	1	0.023565		571.0	401.1	421.5	502.6	566.9	573.8	717.0		Key:	pyrophosphatase activity	biological_process unknown	peroxisome
YKL148C	SDH1	11	171134	169212	1	0.023746		5323.6	1957.6	2696.6	3880.7	5701.5	6149.1	7978.4		Key: +2P	succinate dehydrogenase (ubiquinone) activity	mitochondrial electron transport, succinate to ubiquinone	respiratory chain complex II (sensu Eukarya)
YBR261C		2	735487	734789	1	0.023804		1772.6	712.4	1130.6	1084.0	1816.2	2140.9	2835.3		Key:	S-adenosylmethionine-dependent methyltransferase activity	biological_process unknown	cytoplasm
YDR086C	SSS1	4	617164	616922	1	0.023847		5630.1	3171.6	3728.2	4416.9	5169.9	6363.9	8498.1		Key:	protein transporter activity	cotranslational membrane targeting	translocon
YNL290W	RFC3	14	86216	87238	1	0.02403		729.5	287.2	345.9	440.6	729.9	815.4	1238.5		Key: +2F +3P +2C	ATPase activity	leading strand elongation	DNA replication factor C complex
YMR064W	AEP1	13	397902	399458	1	0.024101		267.9	126.1	158.5	225.9	263.7	287.5	389.8		Key:	molecular_function unknown	protein biosynthesis	mitochondrion
YNR001C	CIT1	14	631060	629621	1	0.024384		10717.6	6754.6	7031.5	9139.6	10587.1	11543.7	14588.4		Key: +3P +2C	citrate (Si)-synthase activity	glutamate biosynthesis	mitochondrial matrix
YDR219C		4	906844	905447	1	0.024733		25.1	13.6	18.6	21.5	24.1	25.5	34.8		Key:	protein binding	ubiquitin-dependent protein catabolism	ubiquitin ligase complex
YLL036C	PRP19	12	68255	66744	1	0.024881		1506.0	373.3	604.4	1116.1	1530.6	1656.9	2487.9		Key: +2P +4C	pre-mRNA splicing factor activity	nuclear mRNA splicing, via spliceosome	spliceosome complex
YKL122C	SRP21	11	212644	212141	1	0.025016		1865.4	1009.4	933.8	1424.6	1700.8	2031.5	2837.1		Key: +2C	signal sequence binding	protein-ER targeting	signal recognition particle
YGL084C	GUP1	7	352299	350617	1	0.02511		486.6	310.3	383.6	362.6	511.0	529.4	652.7		Key: +2F +4P +2C	glycerol transporter activity	glycerol transport	membrane
YMR244C-A		13	758830	758516	1	0.025478		2311.2	1054.9	1764.1	1767.1	2211.9	2433.9	3431.6		Key: +2C	molecular_function unknown	biological_process unknown	nucleus
YLR110C	CCW12	12	370099	369698	1	0.025607		34132.7	22885.4	23420.7	25619.4	35219.7	38165.1	47458.6		Key: +3P	molecular_function unknown	cell wall organization and biogenesis	cell wall (sensu Fungi)
YMR021C	MAC1	13	318417	317164	1	0.025712		351.8	220.7	250.2	284.1	365.1	347.2	478.6		Key: +3P	specific RNA polymerase II transcription factor activity	positive regulation of transcription from Pol II promoter	nucleus
YOR137C	SIA1	15	583681	581813	1	0.025861		209.3	160.2	173.5	180.4	213.9	216.5	245.3		Key:	molecular_function unknown	proton transport	cellular_component unknown
YLR192C	HCR1	12	539591	538794	1	0.026367		3745.0	1784.3	1999.4	2351.7	4248.5	3943.7	5722.0		Key: +3F +3P	translation initiation factor activity	protein biosynthesis	eukaryotic translation initiation factor 3 complex
YLL008W	DRS1	12	131728	133986	1	0.026419		466.0	182.5	173.9	301.4	458.1	476.1	773.7		Key: +2P	ATP-dependent RNA helicase activity	35S primary transcript processing	nucleolus
YPL084W	BRO1	16	394033	396567	1	0.026427		460.0	318.1	389.5	380.9	467.2	496.0	577.6		Key: +2F +4P +2C	intracellular transporter activity	signal transduction	endosome
YJR104C	SOD1	10	622927	622463	1	0.026791		15003.1	6972.2	8708.9	12216.6	14487.3	15884.6	22756.9		Key: +4P +2C	copper, zinc superoxide dismutase activity	copper ion homeostasis	mitochondrial intermembrane space
YOR136W	IDH2	15	580250	581359	1	0.026822		9241.0	3417.6	3143.1	6178.7	8909.7	11701.4	15708.9		Key: +3P +3C	isocitrate dehydrogenase (NAD+) activity	glutamate biosynthesis	mitochondrial matrix
YKL014C		11	416556	411262	1	0.027091		383.9	148.2	122.0	254.9	393.8	375.8	653.7		Key:	molecular_function unknown	biological_process unknown	nucleolus
YOR144C	ELG1	15	605092	602717	1	0.02714		444.8	155.6	239.2	296.4	466.5	481.2	714.7		Key: +2P +2C	molecular_function unknown	negative regulation of DNA recombination	nucleus
YDL055C	PSA1	4	356759	355674	1	0.027141		7553.1	3770.9	4160.7	5857.7	6537.1	9094.8	12095.2		Key: +2F +4P +2C	mannose-1-phosphate guanylyltransferase activity	GDP-mannose biosynthesis	cytoplasm
YLR309C	IMH1	12	751771	749036	1	0.027161		1080.5	713.2	620.6	852.8	1131.6	1109.9	1510.7		Key:	molecular_function unknown	vesicle-mediated transport	cytosol
YJL012C	VTC4	10	413314	411149	1	0.027259		1993.0	618.6	720.0	1483.6	2036.0	1964.1	3308.8		Key:	molecular_function unknown	vacuole fusion, non-autophagic	vacuolar membrane
YMR251W-A	HOR7	13	774751	774930	1	0.02742		24223.1	12961.4	15330.5	20861.2	24197.1	26978.0	33331.8		Key: +3C	molecular_function unknown	response to stress	membrane fraction
YLR249W	YEF3	12	636782	639916	1	0.027441		12353.7	7123.8	7799.4	9914.0	12552.9	12658.1	17693.3		Key:	translation elongation factor activity	translational elongation	ribosome
YER048C	CAJ1	5	248156	246981	1	0.027478		1952.3	1032.9	1454.5	1814.3	1702.1	2312.6	2674.2		Key:	chaperone regulator activity	biological_process unknown	cellular_component unknown
YLR129W	DIP2	12	399658	402489	1	0.027788		946.7	163.3	296.8	554.1	907.2	1079.4	1761.6		Key: +2P	snoRNA binding	processing of 20S pre-rRNA	small nucleolar ribonucleoprotein complex
YBL081W		2	71863	72969	1	0.02798		270.8	115.4	113.1	154.7	197.2	360.4	493.2		Key:	molecular_function unknown	biological_process unknown	cellular_component unknown
YKL197C	PEX1	11	73870	70739	1	0.028442		180.4	133.3	134.6	148.2	190.7	194.0	225.5		Key:	ATPase activity	peroxisome organization and biogenesis	peroxisome
YBL027W	RPL19B	2	168388	169341	1	0.028576		11214.0	6474.5	8001.0	8548.7	10794.1	13311.7	16235.3		Key: +2P	structural constituent of ribosome	protein biosynthesis	cytosolic large ribosomal subunit (sensu Eukarya)
YLR075W	RPL10	12	282928	283593	1	0.028651		20113.4	13826.3	12947.7	15849.9	20579.1	22231.0	27640.7		Key: +3P	structural constituent of ribosome	ribosomal large subunit assembly and maintenance	cytosolic large ribosomal subunit (sensu Eukarya)
YJL104W	PAM16	10	227244	227693	1	0.028972		495.6	203.6	156.8	265.7	534.5	612.8	849.1		Key: +6F +4P +3C	protein transporter activity	mitochondrial matrix protein import	mitochondrion
YER074W	RPS24A	5	306319	307192	1	0.029154		6156.3	3788.9	4505.1	4390.0	6190.8	7126.0	8870.9		Key: +2P	structural constituent of ribosome	protein biosynthesis	cytosolic small ribosomal subunit (sensu Eukarya)
YBR133C	HSL7	2	504243	501760	1	0.029288		540.0	232.5	347.6	406.9	549.9	536.4	824.6		Key: +5F +3P +2C	protein-arginine N-methyltransferase activity	G2/M transition of mitotic cell cycle	bud neck
YDR067C		4	583461	582787	1	0.029375		67.2	37.7	50.0	59.2	61.5	76.0	90.6		Key:	molecular_function unknown	biological_process unknown	cytoplasm
YFL018C	LPD1	6	103121	101622	1	0.029434		7529.7	3568.4	4503.4	6761.6	6983.0	8233.0	10856.9		Key: +6P +3C	dihydrolipoyl dehydrogenase activity	valine catabolism	pyruvate dehydrogenase complex (sensu Eukarya)
YKL116C	PRR1	11	222546	220990	1	0.029886		274.8	71.8	87.1	213.8	290.4	309.8	438.0		Key: +2F	receptor signaling protein serine/threonine kinase activity	MAPKKK cascade	cytoplasm
YJL208C	NUC1	10	41183	40194	1	0.030064		288.2	62.1	41.0	189.4	317.6	328.0	483.0		Key: +3F +3P	ribonuclease activity	DNA recombination	mitochondrial inner membrane
YNL201C		14	263202	260626	1	0.030176		229.6	102.0	137.4	188.1	226.5	230.7	342.2		Key:	molecular_function unknown	biological_process unknown	nucleus
YBR195C	MSI1	2	611839	610571	1	0.030195		784.2	458.6	612.0	671.5	771.0	833.4	1023.7		Key: +4P +3C	molecular_function unknown	chromatin silencing	chromatin assembly complex
YPR132W	RPS23B	16	794959	795761	1	0.030371		10637.1	6371.7	8046.3	8477.2	9867.2	11561.2	15307.7		Key: +3P	structural constituent of ribosome	regulation of translational fidelity	cytosolic small ribosomal subunit (sensu Eukarya)
YMR216C	SKY1	13	701038	698810	1	0.030812		485.2	217.4	235.0	398.8	486.6	485.4	723.0		Key: +4P	protein kinase activity	positive regulation of protein-nucleus import	cytoplasm
YNL037C	IDH1	14	559000	557918	1	0.030997		2584.9	401.0	600.5	1967.3	2251.1	3395.1	4423.3		Key: +3P	isocitrate dehydrogenase (NAD+) activity	glutamate biosynthesis	mitochondrial matrix
YNL316C	PHA2	14	43074	42070	1	0.031029		381.5	205.8	181.7	251.8	418.7	497.1	550.6		Key:	prephenate dehydratase activity	phenylalanine biosynthesis, prephenate pathway	cytoplasm
YKR056W	TRM2	11	549090	551009	1	0.031244		842.0	428.1	404.7	536.2	942.5	1082.9	1207.8		Key:	tRNA methyltransferase activity	tRNA modification	cellular_component unknown
YLR268W	SEC22	12	680202	680846	1	0.03127		128.2	57.5	62.0	86.1	130.7	135.9	210.3		Key: +4P +3C	v-SNARE activity	vesicle fusion	Golgi apparatus
YPL108W		16	348441	348947	1	0.031444		571.6	328.4	352.0	365.4	479.3	724.1	912.3		Key:	molecular_function unknown	biological_process unknown	cytoplasm
YER069W	ARG5,6	5	295408	297999	1	0.031494		6355.2	3921.2	4025.7	5582.8	6455.5	6520.1	8536.7		Key: +2F +2P	acetylglutamate kinase activity	ornithine biosynthesis	mitochondrial matrix
YML124C	TUB3	13	23684	22049	1	0.031628		2466.5	849.4	1086.1	1391.2	2848.3	2949.1	3973.9		Key: +2F +8P +9C	structural constituent of cytoskeleton	mitotic chromosome segregation	spindle pole body
YNL121C	TOM70	14	400537	398684	1	0.03182		1444.7	441.7	594.3	942.4	1473.5	1663.9	2449.4		Key: +2F +2P	protein transporter activity	mitochondrial inner membrane protein import	mitochondrial outer membrane translocase complex
YLL010C	PSR1	12	130612	129329	1	0.031826		145.4	79.5	100.4	91.3	155.5	163.6	213.1		Key: +2F	phosphoprotein phosphatase activity	response to stress	plasma membrane
YNL138W	SRV2	14	366741	368321	1	0.032045		4014.3	1573.5	2547.5	2906.2	4193.8	4676.5	6003.0		Key: +2F +2P	adenylate cyclase binding	cytoskeleton organization and biogenesis	actin cortical patch (sensu Saccharomyces)
YPL263C	KEL3	16	46506	44551	1	0.032067		247.5	31.5	47.6	169.4	176.5	347.8	488.3		Key:	molecular_function unknown	biological_process unknown	cytoplasm
YLR342W	FKS1	12	809997	815627	1	0.032083		4908.4	2295.8	2736.6	3257.6	5364.1	4766.1	7684.4		Key: +2P +2C	1,3-beta-glucan synthase activity	cell wall organization and biogenesis	actin cap (sensu Saccharomyces)
YOR090C	PTC5	15	492842	491124	1	0.032577		746.4	398.6	525.3	567.3	771.9	745.8	1078.9		Key: +2F	protein phosphatase type 2C activity	biological_process unknown	cellular_component unknown
YNL257C	SIP3	14	164319	160630	1	0.032603		477.2	242.2	328.9	409.0	457.9	478.8	681.3		Key:	transcription cofactor activity	transcription initiation from Pol II promoter	nucleus
YGL097W	SRM1	7	321783	323231	1	0.032812		1798.5	528.5	737.6	1171.6	1513.8	2274.6	3291.7		Key: +2P	signal transducer activity	ribosome-nucleus export	nucleus
YJR063W	RPA12	10	555109	555486	1	0.032946		653.0	236.7	180.2	343.4	707.3	691.4	1006.5		Key:	DNA-directed RNA polymerase activity	transcription from Pol I promoter	DNA-directed RNA polymerase I complex
YPR110C	RPC40	16	746831	745824	1	0.032957		793.5	314.5	305.1	419.3	909.8	1097.9	1253.4		Key: +2P +2C	DNA-directed RNA polymerase activity	transcription from Pol I promoter	DNA-directed RNA polymerase I complex
YGL210W	YPT32	7	93795	94463	1	0.033025		631.5	366.0	387.8	572.1	592.6	652.7	875.6		Key: +2F +3P	GTPase activity	exocytosis	Golgi apparatus
YLR397C	AFG2	12	914892	912550	1	0.033297		637.9	199.0	227.0	357.8	681.8	599.5	1160.0		Key:	ATPase activity	response to drug	intracellular
YKL134C	Oct-01	11	191443	189131	1	0.033768		171.2	83.6	72.9	114.7	189.2	178.6	259.2		Key: +2F +3P +2C	metallopeptidase activity	iron ion homeostasis	mitochondrion
YNL222W	SSU72	14	229093	229713	1	0.03397		756.8	362.2	591.8	474.5	741.2	906.3	1183.3		Key: +5F +9P +3C	phosphoprotein phosphatase activity	transcription initiation from Pol II promoter	nucleus
YJR067C	YAE1	10	567358	566933	1	0.034052		321.6	122.6	181.2	214.0	347.5	312.7	517.0		Key: +2C	molecular_function unknown	biological_process unknown	nucleus
YDR037W	KRS1	4	525435	527210	1	0.034054		154.1	70.7	78.8	96.3	154.0	168.6	257.9		Key:	lysine-tRNA ligase activity	lysyl-tRNA aminoacylation	cytoplasm
YPR153W		16	833805	834239	1	0.034285		84.6	30.3	47.8	54.3	69.2	106.8	151.3		Key:	molecular_function unknown	biological_process unknown	cellular_component unknown
YMR061W	RNA14	13	392754	394787	1	0.034443		218.8	98.1	105.6	157.4	201.2	248.9	358.1		Key: +2P +3C	cleavage/polyadenylation specificity factor activity	mRNA polyadenylation	mitochondrion
YJL145W	SFH5	10	145078	145962	1	0.034675		558.7	212.2	201.6	401.8	559.2	685.4	893.8		Key: +2C	phosphatidylinositol transporter activity	phospholipid transport	microsome
YDR305C	HNT2	4	1073480	1072738	1	0.034833		877.0	496.6	622.9	816.3	742.7	1121.3	1168.4		Key: +2F +3C	nucleoside-triphosphatase activity	nucleoside catabolism	nucleus
YMR145C	NDE1	13	556474	554792	1	0.034975		8481.6	4918.3	4796.7	6500.6	8696.9	9851.7	12182.5		Key: +4F +3P +4C	NADH dehydrogenase activity	ethanol fermentation	mitochondrion
YNL291C	MID1	14	85813	84167	1	0.034993		540.9	198.0	352.2	427.2	547.0	601.8	799.5		Key:	calcium channel activity	calcium ion transport	plasma membrane
YMR275C	BUL1	13	818580	815650	1	0.035438		285.3	108.7	174.7	201.5	295.2	280.7	454.0		Key: +5P	protein binding	protein monoubiquitination	plasma membrane
YOR243C	PUS7	15	792241	790211	1	0.03552		730.6	346.3	463.1	424.5	723.4	882.7	1200.9		Key: +3P	pseudouridine synthase activity	pseudouridine synthesis	nucleus
YOR249C	APC5	15	800731	798674	1	0.035648		220.0	146.0	178.3	159.3	221.8	249.0	303.2		Key: +2F +6P	protein binding	cyclin catabolism	anaphase-promoting complex
YDL001W	RMD1	4	447981	449273	1	0.035945		152.6	95.5	113.3	133.3	149.4	169.7	196.4		Key:	molecular_function unknown	biological_process unknown	cytoplasm
YPL081W	RPS9A	16	404945	406039	1	0.036329		4248.6	1542.7	2098.3	2778.6	3885.1	5124.8	7379.3		Key: +3P +2C	structural constituent of ribosome	regulation of translational fidelity	cytosolic small ribosomal subunit (sensu Eukarya)
YCL063W	VAC17	3	17290	18561	1	0.036584		304.4	105.2	133.9	219.1	278.0	383.3	500.2		Key:	receptor activity	vacuole inheritance	vacuolar membrane
YDR501W	PLM2	4	1451341	1452906	1	0.036678		123.8	59.6	56.4	101.2	88.8	152.0	202.7		Key:	transcription factor activity	biological_process unknown	cellular_component unknown
YDR144C	MKC7	4	746095	744305	1	0.036733		310.8	71.7	118.5	172.0	285.8	393.5	581.5		Key:	aspartic-type signal peptidase activity	proteolysis and peptidolysis	cell wall (sensu Fungi)
YMR316W	DIA1	13	904823	905833	1	0.036755		789.3	261.6	289.0	650.3	630.8	871.3	1333.8		Key: +2P	molecular_function unknown	invasive growth (sensu Saccharomyces)	cytoplasm
YBR125C	PTC4	2	488336	487155	1	0.036822		298.7	174.3	209.8	213.2	288.8	337.3	449.9		Key: +2F	protein phosphatase type 2C activity	biological_process unknown	cytoplasm
YER043C	SAH1	5	237118	235769	1	0.036865		8059.8	2756.4	4114.1	5551.3	7900.7	9762.8	13182.1		Key: +2P	adenosylhomocysteinase activity	selenocysteine metabolism	cytoplasm
YNL021W	HDA1	14	593225	595345	1	0.037033		178.9	74.4	108.1	122.9	197.4	186.7	263.7		Key: +3F +7P	histone deacetylase activity	loss of chromatin silencing during replicative cell aging	histone deacetylase complex
YLR367W	RPS22B	12	856441	857316	1	0.037392		2941.7	1481.6	1360.2	2170.4	3190.2	2998.6	4247.9		Key: +2P	structural constituent of ribosome	protein biosynthesis	cytosolic small ribosomal subunit (sensu Eukarya)
YBR189W	RPS9B	2	604465	605465	1	0.037513		4848.8	2010.3	2850.7	3336.3	4543.0	5396.5	7947.1		Key: +3P	structural constituent of ribosome	regulation of translational fidelity	cytosolic small ribosomal subunit (sensu Eukarya)
YOR362C	PRE10	15	1018742	1017876	1	0.03762		4202.6	3024.6	3382.7	3632.1	3842.9	4829.4	5567.7		Key: +2F +2P +2C	endopeptidase activity	ubiquitin-dependent protein catabolism	proteasome core complex (sensu Eukarya)
YMR129W	POM152	13	527803	531816	1	0.03765		413.5	167.5	198.6	319.6	428.4	394.8	650.8		Key: +10P +2C	structural molecule activity	nuclear pore organization and biogenesis	nuclear pore
YDL127W	PCL2	4	234927	235853	1	0.03776		225.1	101.2	165.5	155.9	211.8	274.0	342.0		Key:	cyclin-dependent protein kinase regulator activity	cell cycle	cyclin-dependent protein kinase holoenzyme complex
YDR129C	SAC6	4	715373	713334	1	0.038213		443.7	180.4	234.1	341.4	410.3	472.8	697.2		Key: +5P +2C	actin cross-linking activity	polar budding	actin cortical patch (sensu Saccharomyces)
YAL012W	CYS3	1	130804	131988	1	0.038624		4457.0	1054.3	1057.9	1878.2	4666.2	5769.1	8341.9		Key: +3P	cystathionine gamma-lyase activity	cysteine metabolism	cytoplasm
YPR157W		16	841260	842663	1	0.039174		72.1	34.7	49.5	62.9	67.7	84.7	100.4		Key:	molecular_function unknown	biological_process unknown	cellular_component unknown
YKL195W		11	75826	77037	1	0.039229		3541.7	2369.2	1566.6	2686.6	3241.2	4031.3	5521.2		Key: +2C	molecular_function unknown	protein targeting	mitochondrion
YBR003W	COQ1	2	242773	244194	1	0.039298		453.1	120.0	296.9	264.9	446.2	566.8	747.3		Key:	trans-hexaprenyltranstransferase activity	ubiquinone metabolism	mitochondrion
YGL202W	ARO8	7	116061	117563	1	0.039384		4992.7	2159.1	1777.4	3588.6	5514.3	5518.0	7563.5		Key: +2F +2P	aromatic-amino-acid transaminase activity	aromatic amino acid family metabolism	cytoplasm
YMR281W	GPI12	13	832338	833252	1	0.039647		351.8	165.7	217.2	273.1	340.1	374.6	532.7		Key:	N-acetylglucosaminylphosphatidylinositol deacetylase activity	GPI anchor biosynthesis	endoplasmic reticulum membrane
YKL088W		11	274928	276643	1	0.040128		288.5	92.9	114.1	212.7	314.7	340.0	431.2		Key: +3F +3P +2C	purine nucleotide binding	salinity response	cytoplasm
YBR276C	PPS1	2	760001	757578	1	0.040227		1198.2	636.9	697.1	1078.5	1154.4	1251.0	1695.1		Key: +2F +4P	protein tyrosine/threonine phosphatase activity	vitamin B12 reduction	cellular_component unknown
YLR406C	RPL31B	12	931753	931063	1	0.040344		11331.0	6130.6	7532.0	8934.1	11289.1	11852.4	16556.2		Key: +2P	structural constituent of ribosome	protein biosynthesis	cytosolic large ribosomal subunit (sensu Eukarya)
YGR137W		7	762891	763265	1	0.040579		451.0	243.2	337.0	323.6	384.0	530.3	682.4		Key: 0F 0P 0C	Empty	Empty	Empty
YOL109W	ZEO1	15	110296	110637	1	0.041283		14941.8	9405.7	11460.5	13019.3	13554.3	17663.8	20306.7		Key: +4P	molecular_function unknown	response to stress	extrinsic to plasma membrane
YLR381W	CTF3	12	879723	881924	1	0.041367		188.8	106.4	112.7	159.5	193.3	183.9	266.3		Key:	protein binding	chromosome segregation	condensed nuclear chromosome kinetochore
YLR419W		12	958424	962731	1	0.041567		396.1	194.7	241.8	271.0	444.2	411.9	571.7		Key:	helicase activity	biological_process unknown	cytoplasm
YOR182C	RPS30B	15	678793	678191	1	0.041634		17133.9	11469.7	12857.7	13190.7	17224.1	19340.6	23539.0		Key: +2P	structural constituent of ribosome	protein biosynthesis	cytosolic small ribosomal subunit (sensu Eukarya)
YEL055C	POL5	5	51539	48471	1	0.041721		231.5	80.1	98.0	163.3	209.2	263.5	401.2		Key:	DNA-directed DNA polymerase activity	DNA-dependent DNA replication	nucleolus
YLR196W	PWP1	12	543970	545700	1	0.042431		1009.0	266.4	333.8	609.0	1027.1	1217.1	1710.5		Key: +3C	molecular_function unknown	biological_process unknown	nucleus
YLR067C	PET309	12	270711	267814	1	0.042667		93.5	32.5	29.3	64.4	80.5	113.9	168.7		Key: +3P +2C	translation regulator activity	aerobic respiration	integral to membrane
YOR160W	MTR10	15	633839	636757	1	0.042821		236.2	132.9	151.9	212.3	219.0	240.1	332.3		Key: +2F +13P +2C	nuclear localization sequence binding	mRNA-binding (hnRNP) protein-nucleus import	cytoplasm
YGR065C	VHT1	7	619860	618079	1	0.043087		1849.0	1204.2	969.4	1397.6	1565.4	2168.4	2930.6		Key:	biotin transporter activity	biotin transport	plasma membrane
YOL005C	RPB11	15	316175	315813	1	0.04314		1629.7	559.9	1063.0	1108.3	1611.4	1610.8	2694.5		Key:	DNA-directed RNA polymerase activity	transcription from Pol II promoter	DNA-directed RNA polymerase II, core complex
YPR102C	RPL11A	16	731744	731220	1	0.043633		7800.5	4855.2	5506.6	6176.4	7038.7	8717.8	11243.8		Key: +3P	structural constituent of ribosome	protein biosynthesis	cytosolic large ribosomal subunit (sensu Eukarya)
YPL199C		16	172754	172032	1	0.043972		961.4	310.5	427.3	546.5	1077.0	1383.3	1504.1		Key:	molecular_function unknown	biological_process unknown	cytoplasm
YCR005C	CIT2	3	122325	120943	1	0.044093		5026.1	3560.3	3347.3	3594.0	4576.0	6041.1	7578.7		Key: +3P	citrate (Si)-synthase activity	glutamate biosynthesis	peroxisome
YER086W	ILV1	5	328473	330203	1	0.044784		2149.5	1026.0	853.2	1560.3	2383.5	2298.9	3210.2		Key:	threonine ammonia-lyase activity	branched chain family amino acid biosynthesis	mitochondrion
YDR146C	SWI5	4	750736	748607	1	0.045105		379.6	12.3	104.1	315.8	327.3	418.7	688.7		Key: +2C	transcriptional activator activity	G1-specific transcription in mitotic cell cycle	cytoplasm
YLR438C-A	LSM3	12	1014174	1013905	1	0.045283		5223.4	2681.5	3948.0	4532.8	4601.2	5763.7	7474.8		Key: +2P	U6 snRNA binding	nuclear mRNA splicing, via spliceosome	snRNP U6
YJL065C	DLS1	10	315473	314970	1	0.045469		1434.3	424.3	912.5	912.0	1526.4	1474.0	2330.4		Key: +3C	molecular_function unknown	chromatin silencing at telomere	nucleus
YGL251C	HFM1	7	31636	27921	1	0.045744		83.5	30.9	41.3	56.0	76.5	107.1	141.0		Key: +2P	DNA helicase activity	meiosis	nucleus
YAR053W		1	208360	208656	1	0.046364		129.1	76.4	83.9	111.4	110.4	162.1	171.9		Key: 0F 0P 0C	Empty	Empty	Empty
YKL004W	AUR1	11	435223	436428	1	0.046593		2342.9	1269.3	1296.0	1462.1	2417.9	2680.3	3687.0		Key:	inositol phosphoceramide synthase activity	sphingolipid metabolism	Golgi apparatus
YKL063C		11	321163	320660	1	0.047247		585.4	217.2	222.3	372.8	632.2	700.9	916.9		Key:	molecular_function unknown	biological_process unknown	Golgi apparatus
YLR304C	ACO1	12	737550	735214	1	0.047602		7157.8	4263.4	4318.9	5783.7	7585.7	8197.5	9592.2		Key: +4P +2C	aconitate hydratase activity	glutamate biosynthesis	mitochondrial matrix
YOL086C	ADH1	15	160593	159547	1	0.047921		16790.5	9468.8	11431.1	13495.3	16917.0	18925.7	23448.5		Key:	alcohol dehydrogenase activity	fermentation	cytosol
YOL066C	RIB2	15	204470	202695	1	0.04794		701.4	362.7	463.0	583.6	706.4	812.0	962.7		Key: +3F	DRAP deaminase activity	vitamin B2 biosynthesis	cytoplasm
YBR039W	ATP3	2	315537	316472	1	0.047952		5704.3	3031.7	3724.4	4198.5	6283.3	7104.6	7697.4		Key: +2C	hydrogen-transporting ATP synthase activity, rotational mechanism	ATP synthesis coupled proton transport	proton-transporting ATP synthase, central stalk (sensu Eukarya)
YNL300W		14	65743	66051	1	0.048061		6123.3	1912.6	3122.9	2753.3	6335.4	7907.0	11019.5		Key:	molecular_function unknown	biological_process unknown	cell wall (sensu Fungi)
YKL130C	SHE2	11	196029	195289	1	0.0482		470.0	208.7	173.4	322.3	446.3	501.5	805.6		Key:	mRNA binding	mRNA localization, intracellular	cytoplasm
YLR036C		12	222133	221522	1	0.048337		321.6	186.3	122.8	173.1	307.6	400.1	565.6		Key:	molecular_function unknown	biological_process unknown	cellular_component unknown
YPR020W	ATP20	16	599865	600212	1	0.048517		3056.4	871.1	1217.8	1996.0	3103.1	3852.6	5123.9		Key: +2F +4P +3C	structural molecule activity	ATP synthesis coupled proton transport	proton-transporting ATP synthase complex, coupling factor F(o) (sensu Eukarya)
YOR236W	DFR1	15	780906	781541	1	0.048548		675.1	274.6	457.6	354.7	705.9	750.5	1067.6		Key:	dihydrofolate reductase activity	folic acid and derivative metabolism	cytosol
YKR083C	DAD2	11	596464	596063	1	0.048661		140.7	70.2	52.1	92.2	109.5	177.6	252.5		Key: +4C	structural constituent of cytoskeleton	mitotic spindle assembly (sensu Saccharomyces)	DASH complex
YIL009W	FAA3	9	339341	341425	1	0.04981		496.3	238.9	190.4	407.5	494.8	538.3	741.7		Key: +4P	long-chain-fatty-acid-CoA ligase activity	lipid metabolism	cellular_component unknown
YLR276C	DBP9	12	696832	695048	1	0.050539		1551.9	856.8	813.8	1031.8	1577.5	1743.8	2421.7		Key: +4P	ATP-dependent RNA helicase activity	35S primary transcript processing	nucleolus
YDR458C		4	1382034	1380043	1	0.051014		91.7	77.8	77.0	85.4	88.2	93.0	106.2		Key:	molecular_function unknown	biological_process unknown	cellular_component unknown
YNL209W	SSB2	14	252058	253899	1	0.051231		11883.9	5999.7	7526.0	9304.0	11574.1	12631.1	17921.5		Key: +3F +2C	chaperone activity	protein biosynthesis	polysome
YGR224W	AZR1	7	942807	944648	1	0.051242		254.2	71.0	60.9	167.7	204.1	291.9	474.9		Key:	azole transporter activity	azole transport	plasma membrane
YOR224C	RPB8	15	761265	760825	1	0.051558		3469.1	1085.2	1679.3	2502.1	3518.6	3249.9	5771.7		Key: +3P +3C	DNA-directed RNA polymerase activity	transcription from Pol II promoter	DNA-directed RNA polymerase I complex
YLR048W	RPS0B	12	242233	243350	1	0.051798		11851.3	5775.5	5588.0	7437.5	11916.1	13278.7	19663.0		Key: +3P	structural constituent of ribosome	ribosomal small subunit assembly and maintenance	cytosolic small ribosomal subunit (sensu Eukarya)
YDR140W		4	734132	734797	1	0.05216		201.1	60.0	86.7	176.1	183.5	221.1	316.1		Key: +2C	S-adenosylmethionine-dependent methyltransferase activity	biological_process unknown	nucleus
YAR028W		1	184888	185592	1	0.052513		136.4	66.6	69.2	86.2	148.2	158.8	204.0		Key:	molecular_function unknown	biological_process unknown	cellular_component unknown
YEL001C		5	150977	150300	1	0.052669		2959.8	1300.3	1359.6	2514.8	2696.0	4061.4	4258.7		Key:	molecular_function unknown	biological_process unknown	endoplasmic reticulum
YOL014W		15	299693	300067	1	0.052937		74.1	10.8	10.7	18.6	51.0	113.8	180.1		Key:	molecular_function unknown	biological_process unknown	cellular_component unknown
YJR137C	ECM17	10	683200	678872	1	0.053085		4773.7	1752.4	2282.0	3686.3	4927.1	5792.5	7162.9		Key: +3P +3C	sulfite reductase (NADPH) activity	sulfate assimilation	sulfite reductase complex (NADPH)
YMR012W	CLU1	13	291133	294966	1	0.05366		4076.3	1372.0	1457.5	2872.8	3787.9	5337.6	6839.4		Key: +2P +2C	molecular_function unknown	translational initiation	eukaryotic translation initiation factor 3 complex
YOR038C	HIR2	15	405387	402760	1	0.053886		708.8	424.4	524.1	441.0	739.1	762.1	1072.2		Key:	transcription corepressor activity	regulation of transcription from Pol II promoter	nucleus
YMR144W		13	553361	554389	1	0.053946		610.1	327.3	442.8	388.3	630.8	712.1	902.9		Key: +2C	molecular_function unknown	biological_process unknown	nucleus
YAL044C	GCV3	1	58465	57953	1	0.054581		11913.8	6072.2	7468.7	9797.0	12403.9	13555.8	15878.3		Key: +2F +2P	glycine dehydrogenase (decarboxylating) activity	one-carbon compound metabolism	mitochondrion
YOL049W	GSH2	15	238617	240092	1	0.054823		1047.3	378.4	477.3	742.4	1190.9	1192.5	1538.6		Key:	glutathione synthase activity	glutathione biosynthesis	intracellular
YLR412W		12	948365	949189	1	0.055197		431.9	232.8	329.6	271.4	431.3	516.3	661.5		Key:	molecular_function unknown	biological_process unknown	cytoplasm
YIL079C	AIR1	9	212002	210920	1	0.05524		86.9	48.6	42.4	56.4	89.4	102.7	114.1		Key: +2C	molecular_function unknown	mRNA-nucleus export	nucleus
YJL112W	MDV1	10	205222	207366	1	0.055324		715.9	213.5	234.8	556.7	763.1	731.5	1139.5		Key: +12P +2C	molecular_function unknown	mitochondrial fission	mitochondrial outer membrane
YKR043C		11	521354	520539	1	0.055416		1966.4	446.4	692.9	1369.9	1878.3	2094.0	3496.7		Key: +2C	molecular_function unknown	biological_process unknown	nucleus
YHR045W		8	195543	197225	1	0.055418		855.7	593.4	610.2	658.8	872.2	961.1	1160.2		Key:	molecular_function unknown	biological_process unknown	endoplasmic reticulum
YKL138C	MRPL31	11	185686	185291	1	0.055442		1289.4	482.7	159.2	570.5	1049.7	1797.0	2681.6		Key: +2C	structural constituent of ribosome	protein biosynthesis	mitochondrial large ribosomal subunit
YAL068C		1	2169	1807	1	0.055547		5517.7	3472.8	3634.0	4456.5	5226.9	6141.8	7926.5		Key:	molecular_function unknown	biological_process unknown	cellular_component unknown
YPR004C		16	565036	564002	1	0.056161		3126.4	1385.1	1974.1	2595.9	2621.3	3896.5	4783.2		Key: +2C	electron carrier activity	biological_process unknown	mitochondrion
YOR065W	CYT1	15	447440	448369	1	0.057622		3536.1	1564.4	1908.6	3021.7	3458.6	4682.4	4929.2		Key: +2F +3P +3C	electron transporter, transferring electrons within CoQH2-cytochrome c reductase complex activity	mitochondrial electron transport, ubiquinol to cytochrome c	respiratory chain complex III (sensu Eukarya)
YML059C		13	158258	153219	1	0.057857		665.3	182.2	224.0	505.6	691.7	631.4	1102.8		Key:	hydrolase activity	biological_process unknown	endoplasmic reticulum
YLR060W	FRS1	12	260980	262767	1	0.05843		7684.0	3250.8	3908.4	5080.8	8013.3	9158.5	12159.3		Key: +2F	phenylalanine-tRNA ligase activity	phenylalanyl-tRNA aminoacylation	phenylalanine-tRNA ligase complex
YDR351W	SBE2	4	1178655	1181249	1	0.058645		392.9	276.5	332.5	334.7	386.4	397.8	510.8		Key: +2P	molecular_function unknown	cell wall organization and biogenesis	Golgi apparatus
YMR199W	CLN1	13	662643	664283	1	0.058838		724.3	359.0	418.0	524.5	778.1	828.5	1020.1		Key: +2C	cyclin-dependent protein kinase regulator activity	regulation of cyclin dependent protein kinase activity	cytoplasm
YHL033C	RPL8A	8	36023	35253	1	0.060107		9404.5	3843.8	6335.6	8078.4	7960.0	10528.7	14484.7		Key: +2P	structural constituent of ribosome	protein biosynthesis	cytosolic large ribosomal subunit (sensu Eukarya)
YJL046W		10	352176	353531	1	0.060122		362.3	150.3	123.6	238.9	400.5	429.0	547.4		Key:	molecular_function unknown	biological_process unknown	cellular_component unknown
YNL076W	MKS1	14	483555	485309	1	0.060147		259.2	82.1	156.2	216.9	251.1	271.8	393.9		Key:	transcriptional repressor activity	regulation of nitrogen utilization	intracellular
YBL030C	PET9	2	163962	163006	1	0.060195		10232.9	5134.3	5624.5	7756.3	10554.8	12311.2	14914.9		Key: +3P	ATP:ADP antiporter activity	mitochondrial transport	mitochondrial inner membrane
YKL155C	RSM22	11	161347	159461	1	0.060319		125.5	57.0	49.0	92.4	129.3	119.1	201.9		Key:	structural constituent of ribosome	protein biosynthesis	mitochondrial small ribosomal subunit
YMR306C-A		13	886571	886182	1	0.060352		67.9	31.4	50.4	61.9	62.0	62.8	96.4		Key: 0F 0P 0C	Empty	Empty	Empty
YBR042C		2	321571	320378	1	0.060519		72.9	27.1	37.4	54.5	67.2	91.8	113.8		Key:	acyltransferase activity	phospholipid biosynthesis	lipid particle
YLL055W		12	30109	31704	1	0.060745		1086.3	767.3	663.0	942.9	860.5	1233.1	1515.6		Key:	ion transporter activity	biological_process unknown	endoplasmic reticulum
YJL109C	UTP10	10	217226	211917	1	0.06115		1309.3	644.3	509.5	808.2	1401.2	1277.7	2145.9		Key: +2P	snoRNA binding	processing of 20S pre-rRNA	small nucleolar ribonucleoprotein complex
YFR025C	HIS2	6	204738	203731	1	0.061258		1180.6	416.0	790.6	942.1	1126.1	1441.3	1744.8		Key:	histidinol-phosphatase activity	histidine biosynthesis	cell
YBR177C	EHT1	2	586119	584764	1	0.061968		2860.6	823.9	1231.2	2212.6	2738.2	2317.4	4997.7		Key:	molecular_function unknown	lipid metabolism	lipid particle
YMR247C		13	768038	763350	1	0.062512		1060.1	585.7	660.1	960.3	953.4	1081.3	1539.0		Key:	molecular_function unknown	biological_process unknown	cellular_component unknown
YBL068W	PRS4	2	92412	93395	1	0.062894		947.0	440.0	555.9	560.8	924.8	1065.1	1610.8		Key: +5P	ribose-phosphate diphosphokinase activity	'de novo' pyrimidine base biosynthesis	cytoplasm
YJL032W		10	386264	386578	1	0.063031		218.4	104.9	130.5	143.6	198.9	238.0	344.0		Key: 0F 0P 0C	Empty	Empty	Empty
YLR383W	RHC18	12	885288	888632	1	0.063121		355.3	146.7	196.5	268.8	361.6	339.1	559.6		Key: +2P	molecular_function unknown	cell proliferation	nucleus
YDL155W	CLB3	4	176774	178057	1	0.063436		853.5	313.9	357.6	742.3	771.3	1026.6	1314.9		Key: +5P +2C	cyclin-dependent protein kinase regulator activity	G2/M transition of mitotic cell cycle	nucleus
YHR026W	PPA1	8	160836	161477	1	0.063618		6579.3	3601.6	3642.8	5033.9	6081.5	7760.7	10107.1		Key: +2F +2P +2C	hydrogen-transporting ATPase activity, rotational mechanism	vacuolar acidification	hydrogen-transporting ATPase V0 domain
YCR105W	ADH7	3	309066	310151	1	0.063947		78.2	39.3	59.8	55.0	77.4	93.5	115.1		Key: +2F	alcohol dehydrogenase (NADP+) activity	alcohol metabolism	soluble fraction
YHR064C	SSZ1	8	227142	225526	1	0.064088		2558.1	983.6	1108.7	2220.9	2318.1	2927.7	3837.2		Key: +3F +4P	chaperone activity	protein biosynthesis	cytoplasm
YPL068C		16	425091	424210	1	0.064534		28.9	13.7	13.9	23.3	24.9	35.5	37.2		Key:	molecular_function unknown	biological_process unknown	nucleus
YJR030C		10	486110	483873	1	0.064655		583.2	228.3	251.6	305.6	679.4	599.2	968.7		Key:	molecular_function unknown	biological_process unknown	cellular_component unknown
YMR130W		13	532118	533026	1	0.064692		155.3	55.7	64.1	127.8	159.5	185.3	227.5		Key:	molecular_function unknown	biological_process unknown	cellular_component unknown
YGR119C	NUP57	7	729674	728049	1	0.06471		278.4	171.7	162.4	231.8	242.9	318.4	413.9		Key: +11P	structural molecule activity	nuclear pore organization and biogenesis	nuclear pore
YOR316C	COT1	15	907550	906231	1	0.064795		2569.2	968.4	1274.1	2209.9	2106.4	3166.7	4128.1		Key: +3F +3P	zinc ion transporter activity	zinc ion transport	vacuole (sensu Fungi)
YNL259C	ATX1	14	157864	157643	1	0.065402		8410.9	5563.2	5013.7	6283.2	7607.7	10647.7	12643.2		Key: +3P	copper chaperone activity	response to oxidative stress	cytosol
YPL153C	RAD53	16	264191	261726	1	0.065735		208.1	133.2	131.2	137.1	214.4	224.5	310.1		Key: +2P	protein threonine/tyrosine kinase activity	nucleobase, nucleoside, nucleotide and nucleic acid metabolism	nucleus
YNL304W	YPT11	14	60482	61549	1	0.065773		273.4	63.7	140.8	223.3	259.6	265.8	448.5		Key: +3C	RAB small monomeric GTPase activity	mitochondrion inheritance	bud neck
YDR529C	QCR7	4	1496536	1496153	1	0.065825		11745.4	8711.0	7850.1	8560.9	11437.3	14043.7	16737.1		Key: +3P	ubiquinol-cytochrome-c reductase activity	mitochondrial electron transport, ubiquinol to cytochrome c	respiratory chain complex III (sensu Eukarya)
YDL073W		4	326613	329567	1	0.066673		244.5	140.1	184.3	207.2	243.6	278.6	323.5		Key:	molecular_function unknown	biological_process unknown	cellular_component unknown
YMR274C	RCE1	13	815310	814363	1	0.068487		409.8	161.5	162.4	276.0	448.2	504.6	636.5		Key: +2P	prenyl-dependent CAAX protease activity	protein processing	integral to endoplasmic reticulum membrane
YBR251W	MRPS5	2	721347	722270	1	0.068725		116.1	51.6	42.5	74.7	89.9	157.4	208.8		Key:	structural constituent of ribosome	protein biosynthesis	mitochondrial small ribosomal subunit
YNL238W	KEX2	14	202427	204871	1	0.068814		585.4	156.5	300.2	479.9	572.8	583.7	912.3		Key:	serine-type endopeptidase activity	peptide pheromone maturation	Golgi trans face
YLR289W	GUF1	12	715091	717028	1	0.068875		282.8	83.9	89.4	198.5	254.2	379.0	482.3		Key:	GTPase activity	biological_process unknown	mitochondrion
YER156C		5	484336	483320	1	0.068987		2239.3	870.0	788.1	1397.0	2158.7	2802.3	3812.1		Key: +2C	molecular_function unknown	biological_process unknown	nucleus
YOR151C	RPB2	15	616671	612997	1	0.069126		4272.1	2443.7	2519.8	3225.6	4184.2	4571.4	6452.4		Key:	DNA-directed RNA polymerase activity	transcription from Pol II promoter	DNA-directed RNA polymerase II, core complex
YKR013W	PRY2	11	463602	464591	1	0.069638		3058.0	1733.0	1577.3	1902.0	3148.2	3331.2	4900.1		Key: +2C	molecular_function unknown	biological_process unknown	vacuole (sensu Fungi)
YNL220W	ADE12	14	234412	235713	1	0.070086		4157.3	1575.6	2011.2	2898.3	4138.5	5131.5	6645.3		Key: +2P	adenylosuccinate synthase activity	adenosine biosynthesis	cytoplasm
YOR265W	RBL2	15	820451	820771	1	0.070606		2884.6	1412.6	1967.6	2149.0	2741.1	3558.4	4288.8		Key: +2F +2P	co-chaperone activity	beta-tubulin folding	cytoplasm
YBR084W	MIS1	2	411011	413938	1	0.070912		821.8	136.4	180.0	485.0	640.9	1015.4	1687.9		Key: +3F +2P	methylenetetrahydrofolate dehydrogenase (NADP+) activity	nucleobase, nucleoside, nucleotide and nucleic acid metabolism	mitochondrion
YOL040C	RPS15	15	253575	253147	1	0.070987		12031.0	6302.0	8462.1	8863.3	11969.4	14260.1	17540.8		Key: +2P	structural constituent of ribosome	protein biosynthesis	cytosolic small ribosomal subunit (sensu Eukarya)
YKL194C	MST1	11	78651	77263	1	0.07227		321.8	98.2	77.1	208.9	334.5	298.6	575.2		Key: +2F +2P	threonine-tRNA ligase activity	threonyl-tRNA aminoacylation	mitochondrion
YFR014C	CMK1	6	173869	172529	1	0.072611		159.5	46.3	81.8	90.8	131.3	203.6	293.8		Key: +2P	calmodulin-dependent protein kinase I activity	protein amino acid phosphorylation	cytoplasm
YNL039W	BDP1	14	555046	556830	1	0.073586		461.3	246.7	302.3	338.6	400.6	537.7	735.7		Key:	RNA polymerase III transcription factor activity	transcription initiation from Pol III promoter	transcription factor TFIIIB complex
YBL099W	ATP1	2	37050	38687	1	0.07384		8380.3	4699.5	5369.3	6335.7	8184.4	9028.8	12593.3		Key: +2F +2P +2C	hydrogen-transporting ATP synthase activity, rotational mechanism	ATP synthesis coupled proton transport	proton-transporting ATP synthase, catalytic core (sensu Eukarya)
YNL088W	TOP2	14	457704	461990	1	0.07417		1375.8	1032.6	1138.1	1166.0	1285.9	1507.6	1807.8		Key: +2F +5P +2C	DNA topoisomerase (ATP-hydrolyzing) activity	meiotic recombination	synaptonemal complex
YBL020W	RFT1	2	182366	184090	1	0.074821		1185.5	563.1	758.9	843.0	1142.8	1465.6	1808.0		Key: +2P	oligosaccharide transporter activity	oligosaccharide transport	endoplasmic reticulum membrane
YDR382W	RPP2B	4	1239480	1239812	1	0.075679		19623.6	13372.6	13900.5	13093.3	19021.1	24206.9	29189.1		Key: +3P	structural constituent of ribosome	translational elongation	cytosolic large ribosomal subunit (sensu Eukarya)
YCR077C	PAT1	3	252624	250234	1	0.075803		297.9	142.3	216.7	236.5	282.1	351.3	411.5		Key: +3P +3C	molecular_function unknown	regulation of translational initiation	cytosolic small ribosomal subunit (sensu Eukarya)
YPL133C	RDS2	16	301227	299887	1	0.076901		361.7	188.7	271.2	294.9	341.6	430.0	500.8		Key: +2F +2C	transcription factor activity	response to xenobiotic stimulus	nucleus
YLR324W	PEX30	12	779215	780786	1	0.077477		180.1	48.6	102.3	155.3	162.6	197.4	278.9		Key: +2C	molecular_function unknown	peroxisome organization and biogenesis	peroxisome
YMR305C	SCW10	13	880231	879062	1	0.078467		3397.6	1377.1	1622.6	2425.2	3884.4	4300.7	4823.4		Key: +3C	glucosidase activity	conjugation with cellular fusion	cell wall (sensu Fungi)
YBR158W	AMN1	2	556505	558154	1	0.07881		3538.5	1753.1	1411.9	2838.9	3283.9	4759.4	5249.3		Key: +3P +3C	protein binding	negative regulation of exit from mitosis	nucleus
YML038C	YMD8	13	204103	202775	1	0.079325		161.9	93.9	98.2	113.9	167.9	190.2	237.4		Key:	nucleotide-sugar transporter activity	nucleotide-sugar transport	COPI-coated vesicle
YPL175W	SPT14	16	218629	220087	1	0.079403		233.7	127.8	138.2	156.8	240.2	282.2	345.4		Key: +2F	transferase activity, transferring hexosyl groups	GPI anchor biosynthesis	endoplasmic reticulum
YAL023C	PMT2	1	108554	106275	1	0.079954		4552.1	1284.8	1741.8	2923.6	4707.7	4323.5	7994.7		Key: +2F +2P	dolichyl-phosphate-mannose-protein mannosyltransferase activity	O-linked glycosylation	endoplasmic reticulum
YBL063W	KIP1	2	101850	105185	1	0.080088		77.2	22.6	47.8	61.2	77.0	79.1	120.6		Key: +2F +2P +3C	structural constituent of cytoskeleton	microtubule nucleation	spindle pole body
YLR155C	ASP3-1	12	470406	469318	1	0.080364		6721.8	4101.4	5457.8	5170.8	6095.7	8025.4	9585.0		Key: +2P +3C	asparaginase activity	cellular response to nitrogen starvation	periplasmic space (sensu Fungi)
YBR176W	ECM31	2	583677	584615	1	0.081476		968.5	481.1	504.2	693.0	999.7	1167.1	1443.1		Key: +2F	3-methyl-2-oxobutanoate hydroxymethyltransferase activity	pantothenate biosynthesis	mitochondrion
YMR312W	ELP6	13	898404	899225	1	0.081633		235.0	84.7	137.2	181.5	226.1	225.0	372.7		Key: +2F	Pol II transcription elongation factor activity	regulation of transcription from Pol II promoter	transcription elongation factor complex
YJR064W	CCT5	10	555828	557516	1	0.082052		3953.2	2371.7	2443.5	2844.7	4460.3	4329.4	5402.0		Key: +2P +3C	chaperone activity	cytoskeleton organization and biogenesis	chaperonin-containing T-complex
YOR376W		15	1043187	1043555	1	0.083872		243.1	128.7	121.5	150.8	248.3	279.9	392.3		Key: 0F 0P 0C	Empty	Empty	Empty
YKL081W	TEF4	11	282536	284100	1	0.085564		2778.9	1074.8	854.1	1195.6	3163.0	3276.0	4669.2		Key:	translation elongation factor activity	translational elongation	ribosome
YKL109W	HAP4	11	231873	233537	1	0.086063		1690.7	562.3	331.0	1173.6	1599.1	1318.2	3206.5		Key: +2P	transcriptional activator activity	regulation of carbohydrate metabolism	CCAAT-binding factor complex
YLR295C	ATP14	12	722375	722001	1	0.086262		6674.9	3670.2	3540.8	5676.6	6447.1	8046.5	9446.1		Key: +2F +2P +2C	hydrogen-transporting ATP synthase activity, rotational mechanism	ATP synthesis coupled proton transport	proton-transporting ATP synthase complex, coupling factor F(o) (sensu Eukarya)
YMR083W	ADH3	13	434787	435914	1	0.087502		5577.9	2632.7	3191.6	3657.5	5243.0	6489.1	9301.5		Key: +2C	alcohol dehydrogenase activity	fermentation	mitochondrial matrix
YJL074C	SMC3	10	302765	299073	1	0.087631		492.2	233.3	187.9	381.7	554.5	576.8	689.8		Key: +3P	ATPase activity	sporulation (sensu Saccharomyces)	nuclear cohesin complex
YLR316C	TAD3	12	766358	765266	1	0.088236		611.9	345.5	359.9	393.0	673.5	607.6	915.4		Key: +2C	tRNA specific adenosine deaminase activity	tRNA modification	nucleus
YOL143C	RIB4	15	55102	54593	1	0.090024		4098.3	2399.8	2613.0	3114.3	4242.2	4748.9	5737.3		Key: +2F +2P +2C	6,7-dimethyl-8-ribityllumazine synthase activity	vitamin B2 biosynthesis	nucleus
YBR078W	ECM33	2	393081	394817	1	0.090815		12393.7	7510.7	7059.2	8965.6	12324.2	13912.8	18654.1		Key:	molecular_function unknown	cell wall organization and biogenesis	plasma membrane
YJL078C	PRY3	10	293897	291252	1	0.091653		1308.6	479.3	540.1	1117.0	1173.8	1304.4	2130.8		Key:	molecular_function unknown	biological_process unknown	cell wall (sensu Fungi)
YNL273W	TOF1	14	122881	126597	1	0.092415		245.1	60.1	100.5	197.4	188.1	275.6	440.8		Key: +3P	molecular_function unknown	DNA topological change	nuclear chromosome
YBL092W	RPL32	2	45975	46367	1	0.092905		11492.9	8329.5	9275.0	8267.1	11247.9	13323.3	16132.8		Key: +2P	structural constituent of ribosome	protein biosynthesis	cytosolic large ribosomal subunit (sensu Eukarya)
YDL153C	SAS10	4	183019	181187	1	0.094063		1221.3	630.0	567.5	983.5	873.8	1454.1	2077.5		Key: +5P +2C	snoRNA binding	establishment and/or maintenance of chromatin architecture	nucleus
YJL177W	RPL17B	10	90784	91655	1	0.094224		21733.6	8773.7	8778.1	14175.4	22457.9	21451.3	37104.7		Key: +2P	structural constituent of ribosome	protein biosynthesis	cytosolic large ribosomal subunit (sensu Eukarya)
YCL028W	RNQ1	3	70150	71367	1	0.094288		3252.7	2308.0	2320.0	2498.8	3483.5	3774.7	4155.8		Key:	molecular_function unknown	biological_process unknown	cytosol
YNL030W	HHF2	14	576725	577036	1	0.09668		11826.1	7178.2	7273.0	8905.2	11708.4	13777.0	17251.0		Key:	DNA binding	chromatin assembly/disassembly	nuclear nucleosome
YLR404W		12	928741	929598	1	0.096982		373.1	242.9	256.4	307.8	401.6	410.6	472.3		Key:	molecular_function unknown	biological_process unknown	integral to membrane
YDL061C	RPS29B	4	340798	340628	1	0.097779		12615.7	7680.1	8897.7	9085.8	11965.6	14240.8	19101.8		Key: +2P	structural constituent of ribosome	protein biosynthesis	cytosolic small ribosomal subunit (sensu Eukarya)
YJR133W	XPT1	10	672906	673535	1	0.098313		3701.5	1339.5	1287.2	2275.3	4208.4	5009.8	5723.3		Key: +3F	transferase activity, transferring pentosyl groups	purine nucleotide biosynthesis	cytoplasm
YDR322W	MRPL35	4	1110582	1111685	1	0.099048		575.0	295.0	270.3	298.9	510.2	765.9	1041.1		Key: +2C	structural constituent of ribosome	protein biosynthesis	mitochondrial large ribosomal subunit
YER123W	YCK3	5	404809	406383	1	0.099156		124.7	85.0	72.2	92.8	116.1	151.6	179.6		Key: +2C	casein kinase I activity	protein amino acid phosphorylation	plasma membrane
YDR324C	UTP4	4	1116756	1114426	1	0.099186		32.4	7.3	16.3	19.0	32.4	28.7	55.6		Key: +2P	snoRNA binding	processing of 20S pre-rRNA	small nucleolar ribonucleoprotein complex
YMR310C		13	896668	895715	1	0.099282		852.1	363.2	507.6	461.4	741.0	961.1	1379.5		Key:	molecular_function unknown	biological_process unknown	nucleus
YOR232W	MGE1	15	774573	775259	1	0.09933		1476.5	447.5	631.7	813.8	1424.3	1914.8	2660.7		Key: +4C	chaperone activity	mitochondrial matrix protein import	mitochondrial matrix
YLR195C	NMT1	12	543306	541939	1	0.10003		1067.4	485.7	550.1	831.5	1084.7	1312.9	1549.0		Key: +2F	glycylpeptide N-tetradecanoyltransferase activity	N-terminal peptidyl-glycine N-myristoylation	cytosol
YDR499W	LCD1	4	1447818	1450061	1	0.10067		305.8	208.7	269.6	284.3	287.1	331.8	375.4		Key: +2F +5P	protein binding	DNA damage response, signal transduction resulting in cell cycle arrest	nuclear chromosome
YOR336W	KRE5	15	949768	953865	1	0.1007		294.0	150.5	225.2	248.5	285.5	293.2	418.1		Key:	UDP-glucose:glycoprotein glucosyltransferase activity	beta-1,6 glucan biosynthesis	endoplasmic reticulum
YLL004W	ORC3	12	141072	142922	1	0.10226		244.2	83.5	108.4	193.2	254.3	301.6	361.7		Key: +3P	DNA replication origin binding	chromatin silencing at HML and HMR (sensu Saccharomyces)	nuclear origin of replication recognition complex
YML051W	GAL80	13	171594	172901	1	0.1027		440.5	171.6	191.1	377.4	402.7	378.3	720.3		Key: +2P +2C	transcription corepressor activity	regulation of transcription, DNA-dependent	nucleus
YPL268W	PLC1	16	35236	37845	1	0.10277		223.0	176.7	174.1	172.4	220.3	252.3	296.2		Key: +3P +2C	phosphoinositide phospholipase C activity	cell growth and/or maintenance	nucleus
YOR168W	GLN4	15	649303	651732	1	0.103		745.8	360.8	460.9	432.3	727.9	894.7	1230.9		Key: +2P	glutamine-tRNA ligase activity	glutaminyl-tRNA aminoacylation	cytoplasm
YLR035C	MLH2	12	214457	212370	1	0.10315		83.9	61.9	46.2	69.5	83.9	90.8	108.2		Key:	molecular_function unknown	DNA repair	nucleus
YLR022C		12	184925	184173	1	0.10366		172.5	84.3	103.8	116.2	191.9	215.1	240.6		Key: +3C	molecular_function unknown	35S primary transcript processing	nucleus
YDL026W		4	404746	405057	1	0.10379		105.1	55.8	77.0	84.7	85.7	118.5	154.3		Key: 0F 0P 0C	Empty	Empty	Empty
YNL099C	OCA1	14	439283	438567	1	0.10393		2189.0	1454.9	1337.4	1912.3	2197.6	2465.4	2807.7		Key:	protein-tyrosine-phosphatase activity	response to oxidative stress	cytoplasm
YDR235W	PRP42	4	933496	935130	1	0.10407		433.5	241.4	319.4	389.5	410.4	490.8	564.7		Key: +5C	RNA binding	nuclear mRNA splicing, via spliceosome	commitment complex
YFR049W	YMR31	6	248510	248881	1	0.1048		4647.8	3342.1	3151.3	4055.0	4237.3	5181.5	6351.0		Key:	structural constituent of ribosome	protein biosynthesis	mitochondrial small ribosomal subunit
YJR007W	SUI2	10	450934	451848	1	0.10694		201.7	76.1	34.0	124.9	186.6	246.4	358.9		Key: +2C	translation initiation factor activity	translational initiation	ribosome
YBR109C	CMD1	2	458318	457875	1	0.10812		5161.4	3419.9	3973.2	4248.1	5237.8	5804.6	6712.1		Key: +3P +6C	calcium ion binding	budding	central plaque of spindle pole body
YBR143C	SUP45	2	532138	530825	1	0.10906		4210.9	2053.8	2214.8	2934.4	4030.9	4951.5	6745.7		Key: +2F +2P	translation release factor activity, codon specific	translational termination	cytosol
YLL021W	SPA2	12	100946	105346	1	0.10929		298.3	97.8	139.6	235.6	289.6	254.8	497.5		Key: +6P +5C	cytoskeletal regulatory protein binding	polar budding	incipient bud site
YML085C	TUB1	13	99400	97941	1	0.10979		2754.7	743.7	747.2	2127.1	2188.5	2992.4	5022.4		Key: +2F +8P +9C	structural constituent of cytoskeleton	mitotic chromosome segregation	spindle pole body
YLR079W	SIC1	12	286821	287675	1	0.1098		568.8	278.5	339.5	522.2	529.5	579.9	819.0		Key: +2F +5P +3C	kinase inhibitor activity	G1/S transition of mitotic cell cycle	nucleus
YGR191W	HIP1	7	880423	882234	1	0.10985		530.6	192.9	269.9	445.0	494.6	488.5	828.8		Key: +2F +2P +2C	L-histidine transporter activity	L-histidine transport	plasma membrane
YFR041C		6	238242	237355	1	0.10989		360.7	138.6	251.3	331.6	332.1	338.8	526.1		Key:	molecular_function unknown	biological_process unknown	endoplasmic reticulum
YOR158W	PET123	15	632164	633120	1	0.11028		583.0	133.9	271.0	415.0	394.1	724.1	1077.4		Key: +2F +2P +2C	structural constituent of ribosome	protein biosynthesis	mitochondrial small ribosomal subunit
YML087C		13	95369	94431	1	0.11169		437.6	67.6	101.1	241.2	342.3	595.2	907.9		Key:	molecular_function unknown	biological_process unknown	cellular_component unknown
YLL043W	FPS1	12	49937	51946	1	0.11225		1422.6	841.2	904.1	1041.8	1470.7	1341.9	2088.2		Key: +6F +3P +3C	transporter activity	conjugation with cellular fusion	plasma membrane
YJL127C	SPT10	10	184139	182217	1	0.11271		99.8	49.5	34.3	78.2	88.4	102.8	153.4		Key: +2P	histone acetyltransferase activity	regulation of global transcription from Pol II promoter	nucleus
YLR287C-A	RPS30A	12	713160	712539	1	0.11274		18925.7	12289.1	12819.2	14554.0	19501.6	21739.1	25986.8		Key: +2P	structural constituent of ribosome	protein biosynthesis	cytosolic small ribosomal subunit (sensu Eukarya)
YPR055W	SEC8	16	667671	670868	1	0.11367		119.9	54.3	82.1	109.1	111.6	112.6	174.6		Key: +2F +6P +4C	protein binding	establishment of cell polarity (sensu Saccharomyces)	exocyst
YCR034W	FEN1	3	190587	191630	1	0.11373		2317.6	1184.9	1229.6	1427.1	2470.6	2836.4	3590.9		Key: +2F +3P +2C	fatty acid elongase activity	vesicle-mediated transport	endoplasmic reticulum membrane
YDR502C	SAM2	4	1454452	1453298	1	0.11407		9360.1	3886.8	3200.1	6308.5	8280.3	10620.2	16668.8		Key:	methionine adenosyltransferase activity	methionine metabolism	cellular_component unknown
YLR061W	RPL22A	12	263195	263949	1	0.1142		16580.1	7181.3	9006.1	12007.8	17326.5	20423.5	24775.6		Key: +2P	structural constituent of ribosome	protein biosynthesis	cytosolic large ribosomal subunit (sensu Eukarya)
YKR016W		11	469360	470982	1	0.1146		553.6	90.1	133.3	314.1	629.8	721.3	937.5		Key: +2C	molecular_function unknown	biological_process unknown	mitochondrion
YLR183C	TOS4	12	522014	520545	1	0.11554		341.9	67.3	97.6	176.4	374.0	451.4	603.4		Key: +2C	transcription factor activity	biological_process unknown	nucleus
YOR206W	NOC2	15	727512	729644	1	0.11595		366.0	148.0	162.2	247.4	427.2	427.4	538.7		Key: +2P	molecular_function unknown	ribosome-nucleus export	nucleus
YLR259C	HSP60	12	665004	663286	1	0.11617		12457.9	5985.1	6496.5	9553.3	11259.2	13409.4	20321.7		Key: +2P	heat shock protein activity	mitochondrial matrix protein import	mitochondrion
YMR215W	GAS3	13	696795	698369	1	0.11826		1248.8	496.7	378.9	1059.6	1149.6	1333.4	2025.7		Key:	molecular_function unknown	biological_process unknown	cell wall (sensu Fungi)
YAL035W	FUN12	1	76430	79438	1	0.11864		3916.2	825.7	919.4	3146.7	3918.8	3802.1	6667.6		Key: +3F	translation initiation factor activity	translational initiation	cytosolic small ribosomal subunit (sensu Eukarya)
YLR221C		12	579026	578364	1	0.11931		373.1	140.5	142.6	257.5	407.8	466.6	572.5		Key:	molecular_function unknown	biological_process unknown	nucleolus
YKL191W	DPH2	11	81040	82644	1	0.1204		1747.6	700.5	1176.4	929.4	1889.6	1825.9	2860.2		Key:	molecular_function unknown	peptidyl-diphthamide biosynthesis from peptidyl-histidine	cytoplasm
YOR013W		15	356750	357220	1	0.12062		508.7	307.8	291.5	310.4	514.7	535.3	779.1		Key: 0F 0P 0C	Empty	Empty	Empty
YLR395C	COX8	12	909965	909729	1	0.12087		9710.1	6567.0	5271.1	7390.7	9596.6	10235.9	14428.1		Key:	cytochrome-c oxidase activity	aerobic respiration	respiratory chain complex IV (sensu Eukarya)
YNL178W	RPS3	14	302680	303402	1	0.12097		17273.2	11227.0	12497.1	13569.8	18081.6	19616.2	22953.9		Key: +3P	structural constituent of ribosome	protein biosynthesis	cytosolic small ribosomal subunit (sensu Eukarya)
YNL172W	APC1	14	310636	315882	1	0.12221		439.0	227.2	317.5	352.7	442.5	417.7	633.2		Key: +2F +5P	protein binding	cyclin catabolism	anaphase-promoting complex
YJL019W	MPS3	10	402813	404861	1	0.12339		53.5	29.1	32.3	41.5	56.1	49.3	75.7		Key: +2P +3C	molecular_function unknown	spindle pole body duplication (sensu Saccharomyces)	spindle pole body
YER154W	OXA1	5	475015	476223	1	0.12363		3042.0	1142.7	1343.0	1991.4	2465.6	3712.2	5513.1		Key: +2F +2P	protein transporter activity	mitochondrial inner membrane protein import	mitochondrial inner membrane
YLR182W	SWI6	12	517942	520353	1	0.12392		337.8	96.7	176.3	234.9	356.3	422.0	525.2		Key: +2F +4P +4C	transcription coactivator activity	G1/S-specific transcription in mitotic cell cycle	cytoplasm
YGL077C	HNM1	7	363917	362226	1	0.12428		3169.4	1720.2	1342.6	2276.4	3013.2	3668.0	5070.5		Key: +2F +2P +2C	choline transporter activity	choline transport	plasma membrane
YNL137C	NAM9	14	370055	368595	1	0.12446		1744.9	356.1	402.2	1019.0	1825.7	2651.4	2968.6		Key: +2F +2P +2C	structural constituent of ribosome	protein biosynthesis	mitochondrial small ribosomal subunit
YJR101W	RSM26	10	618148	618948	1	0.12695		1768.6	496.3	549.1	904.9	1813.8	2354.4	3193.9		Key:	structural constituent of ribosome	protein biosynthesis	mitochondrial small ribosomal subunit
YGR085C	RPL11B	7	648909	648385	1	0.12882		16730.7	10529.3	10652.2	13686.5	14723.1	18833.3	25091.5		Key: +3P	structural constituent of ribosome	protein biosynthesis	cytosolic large ribosomal subunit (sensu Eukarya)
YBR052C		2	339312	338680	1	0.12906		4239.2	1232.0	1862.9	3475.1	3107.0	4908.9	7579.2		Key:	molecular_function unknown	biological_process unknown	cytoplasm
YJL158C	CIS3	10	122865	122182	1	0.12908		5423.6	1701.0	722.6	4478.2	4044.2	5595.0	10123.6		Key: +5C	structural constituent of cell wall	cell wall organization and biogenesis	bud tip
YMR014W	BUD22	13	298867	300426	1	0.12994		529.9	245.3	200.7	377.6	437.2	602.6	851.2		Key:	molecular_function unknown	bud site selection	nucleus
YLR301W		12	730827	731561	1	0.12999		2630.9	1199.7	969.0	1775.9	3106.9	3087.6	3795.1		Key:	molecular_function unknown	cotranslational membrane targeting	endoplasmic reticulum membrane
YLR303W	MET17	12	732544	733878	1	0.13007		13286.9	9831.9	8758.9	10470.2	13684.7	14442.2	17926.5		Key: +3F	cysteine synthase activity	methionine metabolism	cytoplasm
YLR175W	CBF5	12	506136	507587	1	0.13053		3413.2	1967.9	1707.3	2205.4	3509.5	3880.6	5389.8		Key: +2P	pseudouridylate synthase activity	35S primary transcript processing	small nucleolar ribonucleoprotein complex
YGL125W	MET13	7	272524	274326	1	0.13329		2407.7	1361.7	1595.4	1492.0	2360.8	2764.5	3803.5		Key: +3F +5P	methylenetetrahydrofolate reductase (NADPH) activity	methionine metabolism	cell
YGR232W	NAS6	7	953961	954647	1	0.13562		1662.2	1015.3	954.0	1412.4	1393.5	1884.1	2550.6		Key: +2P	molecular_function unknown	proteolysis and peptidolysis	proteasome regulatory particle (sensu Eukarya)
YJL069C	UTP18	10	312622	310838	1	0.13644		1265.9	501.4	478.0	861.9	1416.0	1418.4	1814.9		Key:	snoRNA binding	processing of 20S pre-rRNA	nucleolus
YLR432W	IMD3	12	1002553	1004124	1	0.1375		6615.1	3334.4	4124.6	4455.5	6855.6	7990.3	9967.2		Key: +2C	IMP dehydrogenase activity	GTP biosynthesis	cytoplasm
YAL020C	ATS1	1	114618	113617	1	0.13833		990.5	532.9	704.3	554.2	1037.6	1137.7	1504.3		Key: +6P	molecular_function unknown	microtubule-based process	cytoplasm
YOR210W	RPB10	15	738320	738532	1	0.14039		3137.1	1342.2	1334.2	1701.5	3332.8	4034.6	5230.4		Key: +3P +3C	DNA-directed RNA polymerase activity	transcription from Pol II promoter	DNA-directed RNA polymerase I complex
YMR124W		13	514455	517286	1	0.14107		150.0	69.7	105.2	140.9	141.3	142.2	210.0		Key:	molecular_function unknown	biological_process unknown	cytoplasm
YGL076C	RPL7A	7	365997	364336	1	0.14367		8629.9	3352.6	5521.1	5908.3	8271.5	8793.2	14316.8		Key: +2P	structural constituent of ribosome	protein biosynthesis	cytosolic large ribosomal subunit (sensu Eukarya)
YPL277C		16	16868	15405	1	0.14389		24.0	9.2	13.9	13.7	20.7	30.2	43.3		Key:	molecular_function unknown	biological_process unknown	membrane fraction
YLL035W	GRC3	12	68579	70477	1	0.14401		497.5	244.4	282.7	337.2	554.1	601.9	685.9		Key: +3P	molecular_function unknown	cell growth and/or maintenance	cellular_component unknown
YER186C		5	562620	561700	1	0.14559		596.3	238.6	394.1	505.0	458.0	716.3	923.9		Key:	molecular_function unknown	biological_process unknown	cellular_component unknown
YKR064W		11	562189	564780	1	0.14695		486.2	326.1	295.1	309.7	479.6	563.1	743.3		Key: +2C	molecular_function unknown	biological_process unknown	nucleus
YNL010W		14	613633	614358	1	0.14704		2008.2	709.7	1025.3	1348.0	2024.9	2551.9	3207.9		Key: +2C	molecular_function unknown	biological_process unknown	nucleus
YMR321C		13	917894	917577	1	0.14743		2711.4	1229.8	1533.4	2015.0	2970.1	3196.0	3831.9		Key:	molecular_function unknown	biological_process unknown	cellular_component unknown
YNL016W	PUB1	14	602905	604266	1	0.14767		1126.2	514.3	471.8	737.6	1215.0	1404.8	1735.3		Key: 0F +3C	Empty	mRNA catabolism, nonsense-mediated	cytoplasm
YPL183C		16	202535	199494	1	0.14837		480.6	240.0	232.1	277.8	506.3	596.0	767.5		Key:	molecular_function unknown	biological_process unknown	cytoplasm
YOR239W	ABP140	15	784857	786744	1	0.14946		206.6	38.3	81.1	102.8	196.4	258.6	344.7		Key: +2F +2C	actin cross-linking activity	actin cytoskeleton organization and biogenesis	actin filament
YKL068W	NUP100	11	309844	312723	1	0.1497		729.3	344.2	311.9	451.9	770.7	902.5	1129.4		Key: +10P	structural molecule activity	nuclear pore organization and biogenesis	nuclear pore
YJR114W		10	638574	638966	1	0.1503		236.5	132.8	121.6	149.8	235.3	265.0	371.4		Key:	molecular_function unknown	biological_process unknown	cellular_component unknown
YLR181C	VTA1	12	517672	516680	1	0.15038		592.3	395.3	392.9	505.4	562.9	696.5	795.9		Key: +2P	molecular_function unknown	late endosome to vacuole transport	endosome
YNL162W	RPL42A	14	331322	332154	1	0.15048		12648.1	9273.4	8480.8	8800.1	13098.2	14615.7	17867.7		Key: +2P	structural constituent of ribosome	protein biosynthesis	cytosolic large ribosomal subunit (sensu Eukarya)
YDL051W	LHP1	4	363952	364779	1	0.15122		502.9	275.1	294.8	299.0	509.9	593.1	810.7		Key: +3C	RNA binding	tRNA processing	nucleus
YLR212C	TUB4	12	566283	564862	1	0.1528		641.1	294.2	345.0	391.7	598.9	755.5	1079.4		Key: +2P +2C	structural constituent of cytoskeleton	mitotic spindle assembly (sensu Saccharomyces)	outer plaque of spindle pole body
YJL183W	MNN11	10	84066	85334	1	0.15321		2546.4	1193.2	741.7	1663.9	2473.3	3178.0	4282.7		Key: +2P	alpha-1,6-mannosyltransferase activity	protein amino acid glycosylation	mannosyltransferase complex
YOR216C	RUD3	15	748979	747525	1	0.15358		592.6	269.3	365.2	386.7	581.0	744.4	923.5		Key: +2P	molecular_function unknown	ER to Golgi transport	Golgi apparatus
YOR209C	NPT1	15	737726	736437	1	0.15382		1813.4	718.4	1107.9	1377.6	1732.0	1806.2	2917.1		Key: +3P	nicotinate phosphoribosyltransferase activity	chromatin silencing at telomere	nucleus
YEL056W	HAT2	5	47168	48373	1	0.15408		1188.5	641.4	704.5	671.3	1098.5	1539.5	2013.2		Key: +2P +3C	H3/H4 histone acetyltransferase activity	chromatin assembly/disassembly	nucleus
YBL024W	NCL1	2	172499	174553	1	0.15486		1200.6	546.1	603.7	845.5	1124.6	1542.5	1867.6		Key:	tRNA (cytosine-5-)-methyltransferase activity	tRNA methylation	nucleus
YJL035C	TAD2	10	380917	380165	1	0.15704		473.9	248.5	233.8	301.6	530.9	460.1	735.9		Key: +2C	tRNA specific adenosine deaminase activity	tRNA modification	nucleus
YLR015W	BRE2	12	175226	176743	1	0.15775		157.6	95.0	100.0	138.5	156.0	184.7	205.9		Key: +3F +3P +2C	transcription regulator activity	transcription	nuclear chromatin
YHR093W	AHT1	8	289144	289692	1	0.15788		137.6	69.4	78.5	103.3	130.4	171.1	206.3		Key: 0F 0P 0C	Empty	Empty	Empty
YNR037C	RSM19	14	695326	695051	1	0.15814		3743.3	1667.6	2304.4	2456.8	3327.1	4903.4	6148.6		Key:	structural constituent of ribosome	protein biosynthesis	mitochondrial small ribosomal subunit
YDR503C	LPP1	4	1455854	1455030	1	0.16007		398.2	207.4	303.3	324.9	342.8	479.1	575.0		Key:	phosphatidate phosphatase activity	phospholipid metabolism	membrane
YML006C	GIS4	13	258416	256092	1	0.16028		801.7	473.4	480.0	649.5	888.9	862.8	1050.6		Key:	molecular_function unknown	intracellular signaling cascade	cytoplasm
YLR233C	EST1	12	609526	607427	1	0.1607		111.8	53.5	40.3	92.4	104.5	138.7	171.9		Key: +4F +5C	telomerase activity	telomerase-dependent telomere maintenance	telomerase holoenzyme complex
YOR390W		15	1076780	1077907	1	0.16106		155.6	71.8	55.4	93.7	154.1	187.1	267.0		Key:	molecular_function unknown	biological_process unknown	cellular_component unknown
YGL206C	CHC1	7	107506	102545	1	0.16122		1347.2	794.4	980.3	1234.6	1182.6	1409.5	1871.7		Key:	structural molecule activity	vesicle-mediated transport	clathrin vesicle coat
YJR034W	PET191	10	496597	496923	1	0.16189		1770.3	546.5	481.8	923.1	1729.9	2161.3	3348.2		Key:	molecular_function unknown	cytochrome c oxidase biogenesis	mitochondrial inner membrane
YGR198W		7	894696	897149	1	0.16266		455.8	232.3	220.3	316.6	433.7	572.4	724.1		Key: +2C	transferase activity	MAPKKK cascade	cytoplasm
YDR414C	ERD1	4	1296674	1295586	1	0.16267		238.5	129.3	129.6	140.7	208.5	307.7	413.8		Key:	molecular_function unknown	protein-ER retention	membrane
YLR390W	ECM19	12	903066	903404	1	0.16293		3169.9	1303.1	1831.0	2098.1	2355.5	4340.3	5591.9		Key:	molecular_function unknown	cell wall organization and biogenesis	cellular_component unknown
YMR060C	TOM37	13	392514	391531	1	0.16329		583.8	315.7	417.1	435.0	577.0	707.0	838.3		Key: +2F +2P	protein binding	outer mitochondrial membrane organization and biogenesis	mitochondrial sorting and assembly machinery complex
YDL156W		4	174919	176487	1	0.16362		241.9	65.6	101.7	122.1	209.0	317.0	456.2		Key: +2C	molecular_function unknown	biological_process unknown	nucleus
YBR187W		2	602591	603433	1	0.16474		2562.4	1573.5	1859.3	1664.0	2543.0	2998.1	3800.5		Key:	molecular_function unknown	biological_process unknown	vacuole (sensu Fungi)
YNL130C	CPT1	14	380831	379558	1	0.16607		4321.8	2998.1	2522.0	3293.4	4259.9	4508.8	6379.1		Key:	diacylglycerol cholinephosphotransferase activity	phosphatidylcholine biosynthesis	endoplasmic reticulum
YJR070C	LIA1	10	570512	569535	1	0.16676		3911.9	903.2	1090.8	2235.9	4129.0	5281.9	6696.1		Key: +2C	protein binding	biological_process unknown	nucleus
YBR288C	APM3	2	779421	777970	1	0.16704		739.4	448.2	509.0	644.7	736.3	886.5	942.4		Key:	molecular_function unknown	Golgi to vacuole transport	AP-3 adaptor complex
YOR333C		15	944952	944536	1	0.16728		44.3	18.3	27.1	35.6	42.9	43.2	67.7		Key: 0F 0P 0C	Empty	Empty	Empty
YLR180W	SAM1	12	515264	516412	1	0.16733		5682.5	1965.0	1424.4	2590.6	6220.2	7596.6	10188.0		Key: +2F +2C	methionine adenosyltransferase activity	methionine metabolism	cytoplasm
YML086C	ALO1	13	97371	95791	1	0.16788		1054.3	264.6	350.6	718.0	1067.4	1525.4	1691.3		Key:	D-arabinono-1,4-lactone oxidase activity	response to oxidative stress	mitochondrion
YNL183C	NPR1	14	295509	293137	1	0.16955		980.6	507.0	520.0	745.3	1032.1	1183.3	1397.2		Key:	kinase activity	regulation of nitrogen utilization	cytoplasm
YJR086W	STE18	10	585982	586314	1	0.17002		1368.1	833.8	750.8	1196.4	1379.7	1450.4	1807.9		Key: +3C	heterotrimeric G-protein GTPase activity	signal transduction during conjugation with cellular fusion	plasma membrane
YLR382C	NAM2	12	884751	882067	1	0.17069		450.6	177.5	162.5	261.0	426.4	505.7	829.9		Key: +2F +2P	leucine-tRNA ligase activity	Group I intron splicing	mitochondrion
YOL114C		15	103924	103316	1	0.17071		164.7	53.2	116.0	130.5	148.2	170.4	263.8		Key:	molecular_function unknown	biological_process unknown	cellular_component unknown
YMR024W	MRPL3	13	321874	323046	1	0.17091		2087.3	504.8	942.6	1118.6	2081.7	2810.8	3704.2		Key: +2C	structural constituent of ribosome	protein biosynthesis	mitochondrial large ribosomal subunit
YLR372W	SUR4	12	867353	868390	1	0.17246		6239.1	2831.1	2827.2	3870.9	6752.8	7820.5	9794.4		Key: +2F +4P +2C	fatty acid elongase activity	post-Golgi transport	endoplasmic reticulum membrane
YJL062W	LAS21	10	317200	319692	1	0.17269		636.3	82.4	169.6	531.7	553.5	514.9	1193.7		Key: +2C	transferase activity	GPI anchor biosynthesis	integral to endoplasmic reticulum membrane
YLR179C		12	514715	514110	1	0.17284		3526.7	754.2	1223.3	1616.8	3870.0	4749.4	6342.2		Key: +3C	molecular_function unknown	biological_process unknown	cytoplasm
YLR239C	LIP2	12	617320	616334	1	0.17295		703.2	322.9	353.8	467.0	708.6	891.4	1107.8		Key: +2F +2P	ligase activity	protein-lipoylation	mitochondrion
YOR379C		15	1051060	1050722	1	0.17354		63.2	28.5	46.0	51.9	58.8	80.3	89.3		Key: 0F 0P 0C	Empty	Empty	Empty
YHR062C	RPP1	8	223759	222878	1	0.17424		519.6	162.4	244.3	320.0	371.3	653.8	979.1		Key: +2F +2P +2C	ribonuclease MRP activity	rRNA processing	ribonuclease MRP complex
YML025C	YML6	13	225365	224406	1	0.17597		665.9	208.0	171.0	316.2	697.9	889.7	1191.6		Key: +2P	structural constituent of ribosome	protein biosynthesis	mitochondrial large ribosomal subunit
YOR269W	PAC1	15	826382	827866	1	0.17631		184.4	114.6	102.7	113.7	198.1	213.8	280.4		Key: +2P +2C	molecular_function unknown	nuclear migration (sensu Fungi)	cytoplasm
YHR107C	CDC12	8	328038	326815	1	0.17817		341.5	166.5	188.3	268.9	290.6	380.9	558.2		Key: +2F +7P +2C	structural constituent of cytoskeleton	establishment of cell polarity (sensu Saccharomyces)	septin ring (sensu Saccharomyces)
YDR449C	UTP6	4	1358890	1357568	1	0.18203		365.0	188.2	218.6	205.2	320.3	457.7	606.2		Key: +2P	snoRNA binding	processing of 20S pre-rRNA	small nucleolar ribonucleoprotein complex
YAR030C		1	186849	186508	1	0.18375		100.4	63.9	53.1	90.7	97.0	122.1	132.9		Key: 0F 0P 0C	Empty	Empty	Empty
YER055C	HIS1	5	265784	264891	1	0.18398		4358.7	2228.5	1214.9	3086.0	4422.9	5268.0	6947.3		Key:	ATP phosphoribosyltransferase activity	histidine biosynthesis	cell
YJR014W		10	461743	462339	1	0.18603		563.3	239.5	140.4	366.0	629.9	738.0	854.8		Key:	RNA binding	biological_process unknown	cytoplasm
YPL114W		16	335947	336366	1	0.18783		262.0	87.3	160.6	139.4	262.9	344.9	440.3		Key: 0F 0P 0C	Empty	Empty	Empty
YOL019W		15	288898	290553	1	0.19038		664.6	293.6	273.6	447.6	571.9	785.5	1157.9		Key:	molecular_function unknown	biological_process unknown	vacuole (sensu Fungi)
YLR017W	MEU1	12	177607	178620	1	0.19173		374.1	159.5	151.2	262.4	422.2	446.1	543.5		Key:	molecular_function unknown	glutamate biosynthesis	cytoplasm
YJL076W	NET1	10	295161	298730	1	0.19578		730.7	294.1	287.1	539.3	737.5	586.8	1249.1		Key: +6P	ribosomal DNA (rDNA) binding	regulation of exit from mitosis	nucleolus
YER031C	YPT31	5	214746	214075	1	0.19602		4153.2	2245.3	3044.9	3632.0	3388.8	4899.8	6107.6		Key: +2F +3P	GTPase activity	exocytosis	Golgi apparatus
YLR143W		12	427330	429387	1	0.19725		140.3	74.9	73.1	84.2	159.8	165.6	210.2		Key:	molecular_function unknown	biological_process unknown	cytoplasm
YMR146C	TIF34	13	558523	557480	1	0.19747		3133.7	1196.2	1390.3	1937.1	2744.7	4027.6	5602.9		Key: +2C	translation initiation factor activity	translational initiation	eukaryotic translation initiation factor 3 complex
YBL019W	APN2	2	184318	185880	1	0.19774		275.1	203.0	229.2	221.0	260.1	306.1	373.0		Key: +2F	double-stranded DNA specific 3'-5' exodeoxyribonuclease activity	DNA repair	nucleus
YBL087C	RPL23A	2	60735	59818	1	0.1995		15153.0	9312.7	10800.9	11852.1	14026.6	16561.0	22455.5		Key: +2P	structural constituent of ribosome	protein biosynthesis	cytosolic large ribosomal subunit (sensu Eukarya)
YIL118W	RHO3	9	139749	140444	1	0.1998		474.4	261.3	219.8	391.5	444.8	605.2	673.4		Key: +2F +6P	signal transducer activity	establishment of cell polarity (sensu Saccharomyces)	intracellular
YOR263C		15	819161	818754	2	0.0050738		107.1	71.2	83.1	69.2	95.6	123.2	164.7		Key: 0F 0P 0C	Empty	Empty	Empty
YBR048W	RPS11B	2	332791	333772	2	0.0057953		13091.1	6535.1	9947.8	8790.6	12487.7	14639.2	20576.3		Key: +6P	structural constituent of ribosome	regulation of translational fidelity	cytosolic small ribosomal subunit (sensu Eukarya)
YPR018W	RLF2	16	594471	596291	2	0.0058215		333.8	213.3	183.3	180.6	283.5	394.8	581.2		Key: +3C	molecular_function unknown	nucleosome assembly	chromatin assembly complex
YDR527W		4	1491082	1492401	2	0.0061271		439.0	285.4	254.8	235.9	418.1	490.1	707.2		Key:	molecular_function unknown	biological_process unknown	cytoplasm
YPL249C-A	RPL36B	16	76239	75699	2	0.0068746		13227.3	8231.0	7242.2	6490.3	12810.4	15113.7	23311.2		Key: +2F +2P	RNA binding	protein biosynthesis	cytosolic large ribosomal subunit (sensu Eukarya)
YBR172C	SMY2	2	581329	579107	2	0.0071374		722.1	477.3	402.9	385.4	675.6	820.2	1227.9		Key:	molecular_function unknown	cytoskeleton organization and biogenesis	cytoplasm
YPR141C	KAR3	16	817917	815728	2	0.0072314		457.7	293.2	198.6	250.2	437.8	546.8	793.9		Key: +2F +4P +4C	motor activity	karyogamy during conjugation with cellular fusion	spindle pole body
YNL301C	RPL18B	14	64561	63569	2	0.0080964		5036.5	2914.2	2162.3	2217.9	4941.7	5751.5	9256.6		Key: +2P	structural constituent of ribosome	protein biosynthesis	cytosolic large ribosomal subunit (sensu Eukarya)
YEL061C	CIN8	5	39537	36535	2	0.0080976		247.6	159.0	100.9	147.3	228.1	280.1	430.3		Key: +3P +2C	microtubule motor activity	mitotic spindle assembly (sensu Saccharomyces)	spindle microtubule
YDL029W	ARP2	4	399337	400635	2	0.008301		3969.4	2591.3	3146.9	3489.0	3692.4	4277.0	5321.7		Key: +2F +2C	structural constituent of cytoskeleton	actin filament organization	Arp2/3 protein complex
YPL131W	RPL5	16	303120	304013	2	0.0092062		15541.0	7232.8	11151.6	12409.4	13874.3	17581.1	23672.7		Key: +2F +3P	RNA binding	ribosomal large subunit assembly and maintenance	cytosolic large ribosomal subunit (sensu Eukarya)
YGR278W	CWC22	7	1046736	1048469	2	0.0099553		225.1	164.1	155.7	183.5	187.2	218.3	322.8		Key: +2P	molecular_function unknown	nuclear mRNA splicing, via spliceosome	spliceosome complex
YDR312W	SSF2	4	1087574	1088935	2	0.01027		166.3	75.9	75.6	114.6	110.8	175.2	324.4		Key: +3P +2C	rRNA binding	conjugation with cellular fusion	nucleolus
YPL226W	NEW1	16	121767	125357	2	0.010337		2259.5	1279.0	1576.7	1628.6	1837.2	2257.9	3791.2		Key:	ATP-binding cassette (ABC) transporter activity	biological_process unknown	cytoplasm
YOL130W	ALR1	15	74399	76978	2	0.010373		1204.7	708.7	849.1	823.3	1218.9	1261.8	1820.1		Key: +2F +3P	di-, tri-valent inorganic cation transporter activity	di-, tri-valent inorganic cation transport	plasma membrane
YOR018W	ROD1	15	364368	366881	2	0.010771		385.1	209.0	255.1	263.1	361.6	347.1	631.7		Key:	molecular_function unknown	response to drug	plasma membrane
YDR491C		4	1434979	1434488	2	0.010977		102.4	72.3	82.9	69.9	95.2	113.1	152.8		Key: 0F 0P 0C	Empty	Empty	Empty
YLR127C	APC2	12	398320	395759	2	0.011069		65.6	28.6	34.1	47.3	62.5	55.1	112.5		Key: +2F +5P	protein binding	cyclin catabolism	anaphase-promoting complex
YIL034C	CAP2	9	290088	289225	2	0.011247		1329.1	775.5	894.4	1102.9	1235.6	1160.6	2018.4		Key: +4P +2C	F-actin capping activity	cell wall organization and biogenesis	actin cortical patch (sensu Saccharomyces)
YPL256C	CLN2	16	66614	64977	2	0.01152		702.6	359.4	335.7	281.1	651.7	813.5	1290.6		Key: +2P +6C	cyclin-dependent protein kinase regulator activity	re-entry into mitotic cell cycle after pheromone arrest	nucleus
YGR192C	TDH3	7	883813	882815	2	0.011579		28586.8	21413.9	21421.6	23052.5	25219.1	28788.9	42018.6		Key: +2P +4C	glyceraldehyde-3-phosphate dehydrogenase (phosphorylating) activity	glycolysis	lipid particle
YNL047C		14	541879	539909	2	0.011618		600.5	407.9	487.1	482.3	556.3	555.0	853.2		Key:	molecular_function unknown	biological_process unknown	cellular_component unknown
YOL004W	SIN3	15	316938	321548	2	0.011802		1675.6	658.0	954.6	1152.4	1215.0	1653.8	3209.5		Key: +5P +2C	histone deacetylase activity	chromatin silencing at HML and HMR (sensu Saccharomyces)	histone deacetylase complex
YGL021W	ALK1	7	454788	457070	2	0.012332		482.3	298.1	252.4	346.9	361.8	496.6	862.7		Key:	protein serine/threonine kinase activity	mitosis	nucleus
YLR278C		12	704026	700001	2	0.012389		198.4	109.1	134.2	166.5	172.9	175.8	302.7		Key:	molecular_function unknown	biological_process unknown	nucleus
YDR390C	UBA2	4	1256835	1254925	2	0.012655		541.8	336.1	405.1	426.6	435.5	520.3	874.9		Key: +3F +2P	SUMO activating enzyme activity	protein sumoylation	nucleus
YBL058W	SHP1	2	111401	112672	2	0.012753		2262.7	1588.2	1906.4	1853.4	2110.1	2202.9	3174.4		Key: +2P +2C	molecular_function unknown	sporulation (sensu Saccharomyces)	nucleus
YIL165C		9	34077	33718	2	0.012753		1174.6	701.2	858.8	776.8	984.1	1137.5	1930.8		Key:	molecular_function unknown	biological_process unknown	cellular_component unknown
YIL125W	KGD1	9	122689	125733	2	0.012898		7227.6	4279.2	4056.1	5601.6	5849.6	7473.3	12111.9		Key: +2P +3C	oxoglutarate dehydrogenase (succinyl-transferring) activity	2-oxoglutarate metabolism	mitochondrial matrix
YBL072C	RPS8A	2	89123	88521	2	0.013004		16145.2	10333.9	12592.3	11939.7	15575.8	17647.4	23523.2		Key: +2P	structural constituent of ribosome	protein biosynthesis	cytosolic small ribosomal subunit (sensu Eukarya)
YLR357W	RSC2	12	841330	843999	2	0.013117		1250.6	555.7	656.4	965.0	828.7	1227.1	2369.3		Key:	molecular_function unknown	chromatin remodeling	nucleosome remodeling complex
YDL028C	MPS1	4	403288	400994	2	0.01317		342.6	162.5	211.1	252.7	307.0	285.7	587.3		Key: +2P +2C	protein threonine/tyrosine kinase activity	mitotic spindle checkpoint	condensed nuclear chromosome kinetochore
YGR061C	ADE6	7	615967	611891	2	0.013255		4195.6	1941.3	2300.0	3244.2	2971.9	3974.4	7752.4		Key: +2P	phosphoribosylformylglycinamidine synthase activity	purine nucleotide biosynthesis	cytoplasm
YOL106W		15	113225	113578	2	0.013296		431.3	156.2	218.0	258.6	308.4	412.3	886.7		Key: 0F 0P 0C	Empty	Empty	Empty
YDL074C	BRE1	4	326149	324047	2	0.013479		185.0	80.8	115.1	151.0	170.5	204.4	281.2		Key: +5F +4P	ubiquitin-protein ligase activity	histone methylation	nucleus
YNL059C	ARP5	14	514933	512666	2	0.013522		563.8	328.8	397.3	482.5	467.5	522.1	861.1		Key: +2C	molecular_function unknown	protein-vacuolar targeting	nucleus
YOR112W		15	531508	533793	2	0.013523		755.7	471.3	494.6	509.5	661.9	747.7	1259.3		Key:	molecular_function unknown	biological_process unknown	cytoplasm
YFR048W	RMD8	6	246133	248121	2	0.013556		116.9	63.4	80.9	91.1	92.2	119.9	192.3		Key:	molecular_function unknown	biological_process unknown	cytoplasm
YOR127W	RGA1	15	561170	564193	2	0.013562		597.9	409.5	489.8	464.3	555.2	554.0	867.4		Key: +3F +8P	Rho GTPase activator activity	signal transduction during conjugation with cellular fusion	intracellular
YPR190C	RPC82	16	919035	917071	2	0.013596		676.2	172.9	342.9	527.5	576.1	746.0	1128.0		Key:	DNA-directed RNA polymerase activity	transcription from Pol III promoter	DNA-directed RNA polymerase III complex
YPL032C	SVL3	16	491360	488883	2	0.013641		879.4	352.9	466.6	618.4	592.6	933.3	1687.3		Key: +3C	molecular_function unknown	endocytosis	cytoplasm
YGL201C	MCM6	7	120909	117856	2	0.013721		63.7	40.5	37.8	46.9	49.0	62.7	110.2		Key: +2F +3P +4C	chromatin binding	DNA replication initiation	cytoplasm
YCR084C	TUP1	3	262448	260307	2	0.013806		378.9	176.9	245.8	224.4	326.1	340.5	690.9		Key: +3F +3P +2C	general transcriptional repressor activity	negative regulation of transcription	nucleus
YPL261C		16	49304	48996	2	0.014011		56.8	37.3	30.1	38.2	47.0	67.5	96.8		Key: 0F 0P 0C	Empty	Empty	Empty
YLR198C		12	547647	547288	2	0.014015		614.4	70.9	147.3	420.9	311.7	495.1	1354.3		Key: 0F 0P 0C	Empty	Empty	Empty
YLR283W		12	705188	706132	2	0.014154		355.5	178.6	244.8	232.9	323.9	305.4	610.9		Key:	molecular_function unknown	biological_process unknown	mitochondrion
YCR012W	PGK1	3	137743	138993	2	0.014248		18915.5	14595.4	15581.5	17688.7	17327.6	18338.6	24208.5		Key: +2P +2C	phosphoglycerate kinase activity	glycolysis	cytosol
YGL022W	STT3	7	452407	454563	2	0.014522		1253.7	539.9	856.6	906.0	1096.5	1011.9	2181.6		Key:	dolichyl-diphosphooligosaccharide-protein glycotransferase activity	N-linked glycosylation	oligosaccharyl transferase complex
YGR041W	BUD9	7	577489	579132	2	0.014834		167.8	63.5	57.9	119.9	108.6	161.5	343.4		Key:	molecular_function unknown	bud site selection	bud neck
YHR143W	DSE2	8	385511	386488	2	0.014837		3591.1	1778.6	1131.4	2160.8	2353.5	3572.6	7613.5		Key: +3P +3C	glucan 1,3-beta-glucosidase activity	cell wall organization and biogenesis	cell wall (sensu Fungi)
YNL278W	CAF120	14	113269	116451	2	0.01486		532.3	191.7	311.8	360.4	423.4	471.3	967.0		Key:	molecular_function unknown	regulation of transcription from Pol II promoter	CCR4-NOT complex
YDL182W	LYS20	4	133438	134724	2	0.014882		9953.5	5488.3	6299.8	8547.3	7599.7	9154.7	16525.0		Key: +5F +2C	homocitrate synthase activity	lysine biosynthesis, aminoadipic pathway	nucleus
YGR265W		7	1021653	1022063	2	0.014892		36.2	25.9	23.7	26.8	31.1	41.7	55.0		Key: 0F 0P 0C	Empty	Empty	Empty
YLR452C	SST2	12	1041363	1039267	2	0.014976		208.7	55.7	80.4	104.2	125.0	189.1	488.1		Key: +3P	GTPase activator activity	adaptation to pheromone during conjugation with cellular fusion	plasma membrane
YJR134C	SGM1	10	675767	673644	2	0.014986		192.5	107.9	95.4	143.8	177.2	172.5	319.3		Key: +2C	molecular_function unknown	biological_process unknown	COPI-coated vesicle
YGR167W	CLC1	7	832459	833160	2	0.01501		2443.3	1226.2	1506.0	1926.8	1891.4	2251.4	4258.9		Key:	structural molecule activity	vesicle-mediated transport	clathrin vesicle coat
YDR210W		4	871067	871294	2	0.015055		3266.1	655.3	1173.7	1438.9	2851.9	2604.1	7095.5		Key:	molecular_function unknown	biological_process unknown	cellular_component unknown
YGL238W	CSE1	7	49552	52434	2	0.015129		1028.4	645.1	607.7	773.3	842.0	1047.7	1699.6		Key: +3F +2P	importin-alpha export receptor activity	protein-nucleus export	nuclear membrane
YOR372C	NDD1	15	1036467	1034803	2	0.015266		339.4	193.7	251.7	285.2	283.7	301.3	534.1		Key: +2F	transcriptional activator activity	G2/M-specific transcription in mitotic cell cycle	nucleus
YLR398C	SKI2	12	919019	915156	2	0.015461		891.3	409.0	311.6	678.2	749.3	805.4	1623.1		Key: +2F +6P	translation repressor activity	regulation of translation	cytoplasm
YDR010C		4	465380	465048	2	0.015595		128.2	77.1	85.0	100.1	102.2	118.9	211.8		Key: 0F 0P 0C	Empty	Empty	Empty
YFL013C	IES1	6	109924	107846	2	0.015637		1245.2	871.5	720.5	802.4	1123.7	1388.4	2026.0		Key: +2C	molecular_function unknown	chromatin remodeling	chromatin remodeling complex
YDR049W		4	553250	555148	2	0.015835		154.5	66.1	90.0	116.5	116.7	134.0	282.0		Key:	molecular_function unknown	biological_process unknown	cytoplasm
YGL094C	PAN2	7	334466	331119	2	0.015871		217.9	142.0	136.5	149.5	162.7	225.8	389.0		Key: +2F +4P	poly(A)-specific ribonuclease activity	mRNA processing	cytoplasm
YDL186W		4	125617	126450	2	0.015913		68.1	16.1	26.6	37.7	33.0	55.7	160.6		Key:	molecular_function unknown	biological_process unknown	cellular_component unknown
YPR187W	RPO26	16	911251	911794	2	0.015932		1920.8	793.7	1414.0	1304.0	1894.5	2038.0	3035.1		Key: +3P +3C	DNA-directed RNA polymerase activity	transcription from Pol II promoter	DNA-directed RNA polymerase I complex
YDR027C	VPS54	4	497314	494645	2	0.016142		622.1	410.3	455.2	515.4	574.7	560.9	910.8		Key: +2P +3C	molecular_function unknown	Golgi to vacuole transport	Golgi apparatus
YDL131W	LYS21	4	227393	228715	2	0.016158		3376.7	1818.2	2052.2	2697.4	2992.2	2688.6	5603.5		Key: +2C	homocitrate synthase activity	lysine biosynthesis, aminoadipic pathway	nucleus
YMR044W	IOC4	13	355383	356810	2	0.016438		860.4	449.0	607.1	736.5	738.0	824.5	1331.9		Key:	protein binding	chromatin remodeling	nucleus
YHL007C	STE20	8	97932	95113	2	0.016539		465.2	225.7	217.7	367.8	342.7	419.3	841.7		Key: +4P +2C	protein serine/threonine kinase activity	protein amino acid phosphorylation	shmoo tip
YGR021W		7	527634	528506	2	0.01668		1299.8	273.4	255.1	590.0	474.9	1393.5	3428.1		Key:	molecular_function unknown	biological_process unknown	mitochondrion
YPL260W		16	49303	50958	2	0.016685		1515.4	805.9	937.5	1181.8	1239.0	1453.7	2539.7		Key: +2C	molecular_function unknown	biological_process unknown	nucleus
YKR095W	MLP1	11	619445	625072	2	0.016769		402.6	216.9	202.1	301.8	361.4	358.4	678.0		Key: +2C	molecular_function unknown	protein-nucleus import	nucleoplasm
YJL209W	CBP1	10	38005	39969	2	0.016854		602.0	91.4	72.7	384.1	269.6	490.4	1490.7		Key: +2P	mRNA binding	aerobic respiration	mitochondrion
YNL204C	SPS18	14	259276	258374	2	0.016961		64.7	19.9	22.6	51.2	41.6	62.7	126.6		Key:	molecular_function unknown	sporulation	cellular_component unknown
YLR389C	STE23	12	902660	899577	2	0.017074		539.5	179.3	236.6	252.4	485.0	489.9	1077.4		Key: +2P	metallopeptidase activity	peptide pheromone maturation	integral to membrane
YBR191W	RPL21A	2	606227	607097	2	0.017258		21727.6	13613.7	17205.8	15270.5	21344.4	22986.0	32264.3		Key: +2P	structural constituent of ribosome	protein biosynthesis	cytosolic large ribosomal subunit (sensu Eukarya)
YML020W		13	231149	233143	2	0.017305		327.1	133.5	191.0	273.3	259.7	305.8	563.3		Key:	molecular_function unknown	biological_process unknown	cellular_component unknown
YIL050W	PCL7	9	258912	259769	2	0.017463		388.2	230.2	203.2	264.2	258.1	400.8	725.7		Key: +2P	cyclin-dependent protein kinase regulator activity	regulation of glycogen catabolism	cyclin-dependent protein kinase holoenzyme complex
YDR135C	YCF1	4	727545	722998	2	0.017668		1056.8	411.8	644.3	785.7	834.5	798.9	1983.9		Key: +4F +6P	bilirubin transporter activity	bilirubin transport	vacuolar membrane
YDR457W	TOM1	4	1369778	1379584	2	0.017833		970.3	759.4	776.7	881.0	851.6	945.0	1310.4		Key: +5P +2C	ubiquitin-protein ligase activity	mitosis	nucleus
YLR055C	SPT8	12	253081	251273	2	0.018015		726.1	376.2	419.6	466.0	650.1	648.6	1265.3		Key: +2F +2P +2C	transcription cofactor activity	histone acetylation	SAGA complex
YPL202C	AFT2	16	169337	168087	2	0.018048		274.4	211.7	206.2	227.4	261.9	264.7	377.3		Key: +2F +6P +2C	specific RNA polymerase II transcription factor activity	iron ion homeostasis	nucleus
YPL043W	NOP4	16	469934	471991	2	0.018164		354.0	170.3	148.9	262.6	273.7	343.9	610.3		Key:	RNA binding	rRNA processing	nucleolus
YHR050W	SMF2	8	207647	209296	2	0.01822		1479.7	582.0	717.9	1181.1	1023.0	1530.1	2743.5		Key: +2F +2P	manganese ion transporter activity	manganese ion transport	cytoplasmic vesicle
YMR277W	FCP1	13	820255	822453	2	0.018228		435.4	227.2	271.4	279.4	428.4	380.0	719.2		Key: +2F +2P	phosphoric monoester hydrolase activity	transcription	nucleus
YLR131C	ACE2	12	406823	404511	2	0.018289		596.2	263.7	200.7	396.9	440.2	515.1	1174.3		Key: +2C	transcriptional activator activity	G1-specific transcription in mitotic cell cycle	cytosol
YDL097C	RPN6	4	286695	285391	2	0.018326		2397.5	1745.5	1939.4	2142.5	2072.9	2396.3	3340.2		Key: +3F +2P +2C	endopeptidase activity	ubiquitin-dependent protein catabolism	proteasome regulatory particle (sensu Eukarya)
YGR134W	CAF130	7	757773	761141	2	0.018333		481.3	397.9	438.7	429.4	453.3	457.5	602.2		Key:	molecular_function unknown	regulation of transcription from Pol II promoter	CCR4-NOT complex
YBR114W	RAD16	2	467204	469576	2	0.01834		75.9	31.3	32.4	64.1	56.5	72.1	134.1		Key: +2C	DNA-dependent ATPase activity	nucleotide-excision repair, DNA damage recognition	repairosome
YHR117W	TOM71	8	342351	344270	2	0.018475		123.1	67.1	65.7	95.6	96.6	105.1	216.6		Key: +2F	protein transporter activity	biological_process unknown	mitochondrial outer membrane
YCR073C	SSK22	3	246579	242584	2	0.018621		328.8	228.7	210.4	282.1	289.3	328.2	481.9		Key: +3P	MAP kinase kinase kinase activity	osmosensory signaling pathway	cellular_component unknown
YCR043C		3	206639	206256	2	0.018929		132.0	25.4	28.7	72.0	81.3	107.7	310.0		Key:	molecular_function unknown	biological_process unknown	Golgi apparatus
YBR245C	ISW1	2	711496	708107	2	0.018983		352.7	151.8	168.9	244.7	305.9	306.9	638.2		Key: +2F +3P	ATPase activity	chromatin remodeling	nucleus
YNR051C	BRE5	14	718326	716779	2	0.019046		223.0	83.0	86.3	114.4	170.4	201.2	419.1		Key:	molecular_function unknown	protein deubiquitination	cytoplasm
YER151C	UBP3	5	472419	469681	2	0.019204		246.3	117.9	118.9	178.7	195.2	229.0	439.7		Key:	ubiquitin-specific protease activity	protein deubiquitination	cytoplasm
YDR097C	MSH6	4	643831	640103	2	0.01924		775.9	525.7	616.5	648.8	669.8	691.8	1165.4		Key: +3F	ATPase activity	mismatch repair	nucleus
YFL010C	WWM1	6	115737	115102	2	0.019276		1194.4	651.9	600.3	494.8	1224.9	1434.2	2131.0		Key: +3C	molecular_function unknown	response to dessication	cytoplasm
YHR119W	SET1	8	346045	349287	2	0.019285		518.2	440.6	386.4	407.5	489.5	541.0	712.5		Key: +3F +3P +2C	histone lysine N-methyltransferase activity (H3-K4 specific)	chromatin silencing at telomere	nucleus
YIL052C	RPL34B	9	257061	256224	2	0.019424		10456.6	5921.1	5697.8	8247.9	7834.9	11341.3	17995.7		Key: +2P	structural constituent of ribosome	protein biosynthesis	cytosolic large ribosomal subunit (sensu Eukarya)
YKR028W	SAP190	11	493900	497196	2	0.019561		1057.3	593.7	570.2	732.5	1038.3	936.0	1742.0		Key: +3P	protein serine/threonine phosphatase activity	G1/S transition of mitotic cell cycle	cytoplasm
YPL115C	BEM3	16	335485	332099	2	0.019589		455.2	203.4	257.7	351.0	429.0	349.2	767.2		Key: +2F +6P	Rho GTPase activator activity	invasive growth (sensu Saccharomyces)	intracellular
YOR081C		15	479189	476940	2	0.020282		771.8	504.8	544.0	513.8	679.4	732.0	1264.4		Key:	molecular_function unknown	biological_process unknown	lipid particle
YNL078W	NIS1	14	479767	480990	2	0.02039		619.3	267.4	449.1	414.6	521.4	587.2	1075.9		Key: +2C	molecular_function unknown	regulation of mitosis	bud neck
YNL197C	WHI3	14	269592	267607	2	0.020495		117.4	44.7	63.8	64.3	102.4	100.6	229.6		Key: +3F +2P	RNA binding	regulation of cell size	cytoplasm
YNL296W		14	76271	76585	2	0.020647		55.6	30.4	36.6	31.0	46.1	53.3	102.3		Key: 0F 0P 0C	Empty	Empty	Empty
YPL082C	MOT1	16	404078	398475	2	0.020848		440.2	246.5	261.9	344.5	399.9	352.6	705.2		Key:	ATPase activity	regulation of transcription from Pol II promoter	nuclear chromosome
YDL117W	CYK3	4	248581	251238	2	0.021062		870.4	440.0	417.0	733.1	665.9	739.5	1548.0		Key: +2C	molecular_function unknown	cytokinesis	cytoplasm
YJR022W	LSM8	10	469698	470027	2	0.021426		719.1	456.4	486.3	505.3	681.2	674.5	1130.0		Key: +2P +2C	pre-mRNA splicing factor activity	nuclear mRNA splicing, via spliceosome	small nuclear ribonucleoprotein complex
YJL218W		10	21973	22563	2	0.021434		519.0	155.1	59.5	254.6	324.6	463.6	1249.2		Key:	acetyltransferase activity	biological_process unknown	cellular_component unknown
YDR466W	PKH3	4	1395109	1397805	2	0.021463		666.6	459.5	550.6	562.0	556.9	612.9	991.5		Key: +2F	protein kinase activity	MAPKKK cascade during cell wall biogenesis	cellular_component unknown
YML073C	RPL6A	13	124172	123227	2	0.021471		4443.7	2151.7	3340.7	2962.9	4137.8	3852.5	7499.6		Key: +2F +3P	RNA binding	ribosomal large subunit assembly and maintenance	cytosolic large ribosomal subunit (sensu Eukarya)
YGL062W	PYC1	7	385197	388733	2	0.021666		3034.0	1752.6	1786.3	2002.0	2488.4	2839.8	5490.7		Key: +2F +2P	pyruvate carboxylase activity	gluconeogenesis	cytosol
YDR326C		4	1124916	1120600	2	0.021709		109.2	72.5	61.8	80.6	95.4	101.9	179.2		Key:	molecular_function unknown	biological_process unknown	cellular_component unknown
YAL019W	FUN30	1	114922	118317	2	0.022004		299.2	110.2	97.7	224.7	263.4	231.3	556.1		Key:	molecular_function unknown	chromosome organization and biogenesis (sensu Eukarya)	nucleus
YCR094W	CDC50	3	286758	287933	2	0.02201		430.6	255.5	262.7	270.0	420.1	404.7	715.6		Key: +6P +2C	transcription regulator activity	G1 phase of mitotic cell cycle	integral to membrane of membrane fraction
YNL011C		14	613168	611834	2	0.022072		196.3	114.2	152.8	148.2	188.8	170.5	296.4		Key:	molecular_function unknown	biological_process unknown	cellular_component unknown
YNL256W	FOL1	14	164622	167096	2	0.022073		794.6	485.2	350.0	367.7	764.2	857.3	1459.0		Key: +3F	2-amino-4-hydroxy-6-hydroxymethyldihydropteridine diphosphokinase activity	folic acid and derivative biosynthesis	cytoplasm
YIR010W	DSN1	9	375428	377158	2	0.02214		495.3	290.5	280.9	379.5	328.4	445.0	921.0		Key: +2C	molecular_function unknown	chromosome segregation	spindle pole
YNR013C	PHO91	14	651711	649027	2	0.022253		1095.5	446.1	776.0	645.3	974.4	951.2	2017.3		Key: +2F	phosphate transporter activity	phosphate transport	membrane
YPL155C	KIP2	16	259335	257215	2	0.022555		364.2	120.7	161.4	213.1	351.1	300.0	684.3		Key: +3P +2C	microtubule motor activity	microtubule stabilization	cytoplasmic microtubule
YOR207C	RET1	15	733457	730008	2	0.022578		1559.2	854.1	1098.5	1153.2	1566.8	1625.5	2312.3		Key:	DNA-directed RNA polymerase activity	transcription from Pol III promoter	DNA-directed RNA polymerase III complex
YLR413W		12	951152	953179	2	0.022642		105.0	34.2	50.9	60.5	68.3	80.4	223.5		Key:	molecular_function unknown	biological_process unknown	cellular_component unknown
YDL019C	OSH2	4	421511	417660	2	0.022717		1047.8	617.1	768.0	889.2	880.4	862.6	1623.7		Key: +2P +2C	oxysterol binding	steroid biosynthesis	bud neck
YPL077C		16	410085	409363	2	0.022719		112.9	71.2	68.9	78.4	117.3	114.2	170.2		Key:	molecular_function unknown	biological_process unknown	cellular_component unknown
YNL026W	SAM50	14	581918	583372	2	0.022728		1481.6	1034.1	1042.6	991.4	1377.0	1707.1	2280.2		Key: +3P +3C	molecular_function unknown	protein complex assembly	mitochondrion
YNL227C		14	222430	220658	2	0.022749		113.7	55.2	53.4	79.4	83.6	120.3	202.1		Key:	molecular_function unknown	endocytosis	cytoplasm
YLR244C	MAP1	12	626333	625170	2	0.023064		482.7	290.3	279.1	364.6	374.2	434.2	821.1		Key:	methionyl aminopeptidase activity	proteolysis and peptidolysis	cytosolic ribosome (sensu Eukarya)
YBR015C	MNN2	2	269465	267672	2	0.023299		387.9	125.9	276.1	265.7	326.3	349.8	703.6		Key: +2F	alpha-1,2-mannosyltransferase activity	protein amino acid glycosylation	Golgi apparatus
YOR291W		15	861172	865590	2	0.023303		1296.7	902.7	997.9	992.7	1017.2	1340.5	2046.9		Key:	molecular_function unknown	biological_process unknown	membrane
YLR133W	CKI1	12	408446	410194	2	0.02345		627.6	285.8	202.0	387.5	508.6	544.2	1260.1		Key:	choline kinase activity	phosphatidylcholine biosynthesis	cytosol
YDL241W		4	20635	21006	2	0.023585		408.2	77.2	78.6	94.4	194.8	383.2	1142.7		Key:	molecular_function unknown	biological_process unknown	cellular_component unknown
YLR106C	MDN1	12	363739	349007	2	0.023873		628.6	302.8	205.6	437.6	487.5	517.9	1207.2		Key: +5P	ATPase activity	ribosomal large subunit assembly and maintenance	nucleus
YJR135W-A	TIM8	10	676886	677149	2	0.023918		1071.9	438.9	274.9	684.0	998.8	943.1	2030.9		Key: +3F +4P	protein transporter activity	mitochondrial inner membrane protein import	mitochondrial intermembrane space protein transporter complex
YAL040C	CLN3	1	67523	65781	2	0.023931		287.4	138.5	117.3	166.4	253.4	256.4	548.5		Key: +2P +2C	cyclin-dependent protein kinase regulator activity	regulation of cyclin dependent protein kinase activity	nucleus
YBL051C	PIN4	2	124724	122718	2	0.024393		847.6	419.0	542.6	524.7	555.6	780.7	1687.5		Key:	molecular_function unknown	biological_process unknown	cytoplasm
YOL148C	SPT20	15	47572	45758	2	0.024836		813.7	570.3	667.5	673.7	669.1	758.9	1205.2		Key: +3F +2P	transcription cofactor activity	histone acetylation	SAGA complex
YLR169W		12	500337	500690	2	0.02494		331.5	204.9	222.2	262.8	293.9	311.1	510.7		Key: 0F 0P 0C	Empty	Empty	Empty
YKL039W	PTM1	11	362266	363861	2	0.025073		889.8	377.8	387.6	666.1	791.3	638.3	1606.8		Key:	molecular_function unknown	biological_process unknown	cellular_component unknown
YFR016C		6	180735	177034	2	0.02521		209.9	102.9	113.7	128.5	142.8	179.8	410.5		Key: +2C	molecular_function unknown	biological_process unknown	cytoplasm
YDR511W	ACN9	4	1470005	1470406	2	0.025314		1888.9	936.9	1222.5	1172.9	1467.4	2084.1	3443.7		Key: +2P	molecular_function unknown	gluconeogenesis	mitochondrial intermembrane space
YBL076C	ILS1	2	84259	81041	2	0.025535		2016.2	1225.7	1381.5	1565.8	1719.0	1743.1	3313.2		Key:	isoleucine-tRNA ligase activity	protein biosynthesis	cytosol
YDR404C	RPB7	4	1277157	1276642	2	0.025794		1852.5	1112.0	1221.8	1124.2	1600.4	2183.2	3171.9		Key:	DNA-directed RNA polymerase activity	transcription from Pol II promoter	DNA-directed RNA polymerase II, core complex
YGR185C	TYS1	7	867523	866339	2	0.025926		2162.9	881.9	1322.5	1521.5	1892.6	1959.7	3752.9		Key: +2F +4C	tyrosine-tRNA ligase activity	tyrosyl-tRNA aminoacylation	cytoplasm
YIL109C	SEC24	9	160162	157382	2	0.025979		2260.8	1620.3	1704.0	1673.6	1786.4	2326.5	3678.6		Key: +2P	protein binding	ER to Golgi transport	COPII vesicle coat
YNL217W		14	240330	241310	2	0.026036		823.2	338.3	483.8	471.0	675.0	843.6	1553.7		Key:	phosphoric monoester hydrolase activity	biological_process unknown	vacuole (sensu Fungi)
YMR260C	TIF11	13	789838	789377	2	0.026059		2018.9	691.0	555.1	1122.0	2078.3	2102.2	3754.4		Key:	translation initiation factor activity	translational initiation	ribosome
YER068W	MOT2	5	293048	294811	2	0.026119		136.9	73.4	98.2	106.5	102.3	114.6	240.5		Key: +2F +3P +2C	3'-5'-exoribonuclease activity	regulation of transcription from Pol II promoter	CCR4-NOT core complex
YIL051C	MMF1	9	258279	257842	2	0.026284		4807.7	3236.4	2615.1	3303.8	3814.1	4648.7	8542.1		Key: +2P +2C	molecular_function unknown	isoleucine biosynthesis	mitochondrial matrix
YFL008W	SMC1	6	119424	123101	2	0.026627		307.6	215.4	206.3	214.5	239.2	311.1	515.1		Key: +4F +3C	double-stranded DNA binding	mitotic chromosome segregation	nuclear cohesin complex
YDL059C	RAD59	4	344953	344237	2	0.026832		607.2	305.7	350.8	366.2	522.4	603.6	1086.8		Key: +2F +3P	DNA strand annealing activity	telomerase-independent telomere maintenance	nucleus
YLR335W	NUP2	12	797430	799592	2	0.027049		1516.4	1035.3	863.6	1073.3	1402.1	1439.1	2442.6		Key: +10P	structural molecule activity	nuclear pore organization and biogenesis	nuclear pore
YGR056W	RSC1	7	601663	604449	2	0.027155		799.1	484.7	456.4	632.7	633.2	680.0	1350.9		Key:	molecular_function unknown	chromatin remodeling	nucleosome remodeling complex
YBR031W	RPL4A	2	300128	301216	2	0.027466		584.3	226.2	305.5	287.9	474.2	467.3	1177.7		Key: +2P	structural constituent of ribosome	protein biosynthesis	cytosolic large ribosomal subunit (sensu Eukarya)
YPL009C		16	538931	535815	2	0.027487		729.7	341.0	374.4	499.4	568.5	592.3	1362.3		Key:	molecular_function unknown	biological_process unknown	cytoplasm
YBL017C	PEP1	2	191548	186809	2	0.028274		1737.6	1004.7	1377.0	1460.5	1449.1	1572.3	2695.0		Key: +2F +4P	signal sequence binding	vacuolar transport	Golgi apparatus
YGL163C	RAD54	7	196407	193711	2	0.028305		302.7	175.3	190.9	248.5	249.9	303.0	484.7		Key: +2F +6P	DNA-dependent ATPase activity	heteroduplex formation	nucleus
YOR139C		15	587342	586950	2	0.028336		86.9	50.2	47.5	44.6	80.8	107.3	152.4		Key: 0F 0P 0C	Empty	Empty	Empty
YPL020C	ULP1	16	514174	512309	2	0.028728		759.3	570.4	584.7	601.5	766.3	759.5	998.1		Key: +4F +3P +2C	SUMO-specific protease activity	protein desumoylation	nuclear membrane
YOR096W	RPS7A	15	505794	506767	2	0.028769		18105.5	11357.8	15030.7	14423.2	17660.3	18493.7	24750.4		Key: +2P	structural constituent of ribosome	protein biosynthesis	cytosolic small ribosomal subunit (sensu Eukarya)
YPL106C	SSE1	16	352270	350189	2	0.028804		5052.7	3942.1	4069.4	4099.7	4788.2	4722.6	7066.6		Key:	co-chaperone activity	protein folding	cytoplasm
YDR301W	CFT1	4	1063344	1067417	2	0.028843		279.9	139.4	162.5	182.4	264.8	258.0	480.3		Key: +2F +5P +2C	cleavage/polyadenylation specificity factor activity	mRNA polyadenylation	mRNA cleavage factor complex
YLR074C	BUD20	12	282457	281957	2	0.028884		1381.7	724.5	464.8	600.4	1334.6	1665.3	2590.5		Key:	molecular_function unknown	bud site selection	nucleus
YFR044C		6	241424	239979	2	0.029031		2627.1	1063.1	1400.0	2015.9	2530.5	2252.5	4361.9		Key: +3C	molecular_function unknown	biological_process unknown	cytoplasm
YOR108W	LEU9	15	523027	524841	2	0.029153		1059.4	454.8	463.6	593.1	827.9	928.3	2186.1		Key: +3F	2-isopropylmalate synthase activity	leucine biosynthesis	mitochondrion
YEL008W		5	140512	140892	2	0.029309		212.8	152.7	158.5	146.4	186.5	210.7	337.1		Key: 0F 0P 0C	Empty	Empty	Empty
YER063W	THO1	5	281708	282364	2	0.029955		1384.1	1007.9	919.6	859.1	1257.9	1489.1	2257.0		Key:	molecular_function unknown	transcription, DNA-dependent	nucleus
YOL085C		15	162013	161672	2	0.030061		55.3	38.7	41.6	38.4	51.4	51.8	84.9		Key: 0F 0P 0C	Empty	Empty	Empty
YDL039C	PRM7	4	382330	381983	2	0.031		309.4	134.8	157.3	180.9	229.7	257.1	637.8		Key:	molecular_function unknown	conjugation with cellular fusion	integral to membrane
YIL049W	DFG10	9	260157	260918	2	0.031006		342.9	167.5	164.7	221.0	192.7	352.4	707.4		Key:	molecular_function unknown	pseudohyphal growth	cellular_component unknown
YGL148W	ARO2	7	226402	227532	2	0.031119		8189.7	3905.0	4265.0	6127.4	7309.0	7295.9	14019.1		Key:	chorismate synthase activity	aromatic amino acid family biosynthesis	cytoplasm
YGR275W	RTT102	7	1043281	1043754	2	0.032173		1800.7	1297.9	1151.5	1538.4	1598.8	1842.1	2617.2		Key:	molecular_function unknown	biological_process unknown	nucleus
YDL157C		4	174589	174233	2	0.032245		3332.7	1749.1	2619.4	2497.0	3277.4	3384.1	4932.9		Key:	molecular_function unknown	biological_process unknown	mitochondrion
YNL101W	AVT4	14	434999	437140	2	0.032255		765.9	432.7	408.0	574.0	751.2	672.9	1210.6		Key: +3F +2P	neutral amino acid transporter activity	neutral amino acid transport	vacuole
YMR098C		13	462608	460770	2	0.032266		530.7	227.8	183.7	423.8	440.3	510.4	944.7		Key:	molecular_function unknown	biological_process unknown	mitochondrion
YDL006W	PTC1	4	439906	440751	2	0.032397		201.7	161.7	129.9	149.1	194.2	206.7	291.5		Key: +4P +2C	protein phosphatase type 2C activity	protein amino acid dephosphorylation	cytoplasm
YBR007C		2	250979	248769	2	0.032472		386.7	128.5	137.2	184.2	295.9	321.6	852.1		Key:	molecular_function unknown	biological_process unknown	cellular_component unknown
YNL262W	POL2	14	148211	154879	2	0.032636		932.9	537.8	495.2	659.9	901.1	777.1	1504.7		Key: +6P +2C	epsilon DNA polymerase activity	DNA repair synthesis	replication fork
YBL085W	BOI1	2	63873	66815	2	0.032935		883.2	375.9	508.4	637.7	741.5	829.6	1566.9		Key: +5P +3C	phospholipid binding	establishment of cell polarity (sensu Saccharomyces)	site of polarized growth (sensu Saccharomyces)
YLR333C	RPS25B	12	795899	795573	2	0.033056		2566.7	988.2	1063.8	2017.4	2232.0	2257.7	4573.4		Key: +2P	structural constituent of ribosome	protein biosynthesis	cytosolic small ribosomal subunit (sensu Eukarya)
YDL207W	GLE1	4	88249	89865	2	0.033158		334.4	184.5	251.6	269.3	291.2	362.1	491.5		Key:	molecular_function unknown	poly(A)+ mRNA-nucleus export	nuclear pore
YNL091W	NST1	14	452408	456130	2	0.033204		258.8	124.7	169.2	204.5	228.5	238.0	412.2		Key:	molecular_function unknown	salinity response	cytoplasm
YNL330C	RPD3	14	19302	18001	2	0.033597		772.1	418.4	600.0	579.8	750.9	773.1	1136.2		Key: +4F +12P	histone deacetylase activity	loss of chromatin silencing during replicative cell aging	histone deacetylase complex
YMR043W	MCM1	13	353870	354730	2	0.034123		1326.5	967.4	800.2	1002.7	1023.2	1356.7	2219.5		Key: +3F +2P +3C	RNA polymerase II transcription factor activity	regulation of transcription from Pol II promoter	nucleus
YER072W	VTC1	5	302804	303193	2	0.034151		2252.1	739.5	1157.3	1030.1	1724.6	1818.2	4973.4		Key:	molecular_function unknown	vacuole fusion, non-autophagic	vacuolar membrane
YMR194W	RPL36A	13	651144	651909	2	0.034206		19729.7	10599.6	6627.2	8281.0	17498.9	22148.9	39647.3		Key: +2F +2P	RNA binding	protein biosynthesis	cytosolic large ribosomal subunit (sensu Eukarya)
YLR334C		12	797078	796698	2	0.035022		29.3	13.2	10.8	14.2	22.5	23.9	60.7		Key: 0F 0P 0C	Empty	Empty	Empty
YLR305C	STT4	12	743865	738163	2	0.035338		264.1	149.0	157.7	196.5	227.9	210.5	456.2		Key: +5P	1-phosphatidylinositol 4-kinase activity	phosphatidylethanolamine biosynthesis	plasma membrane
YOR226C	ISU2	15	762084	761614	2	0.035474		1500.6	757.0	1159.4	1032.6	1126.8	1473.8	2630.6		Key: +4P	molecular_function unknown	iron-sulfur cluster assembly	mitochondrial matrix
YGL260W		7	6860	7090	2	0.035783		43.7	14.3	28.0	31.2	38.3	40.8	76.7		Key: 0F 0P 0C	Empty	Empty	Empty
YDR024W	FYV1	4	491013	491498	2	0.036015		79.9	38.4	42.9	49.2	67.3	81.8	147.8		Key: 0F 0P 0C	Empty	Empty	Empty
YHR123W	EPT1	8	354817	356083	2	0.037223		662.7	359.0	252.6	348.6	579.8	638.1	1304.3		Key:	ethanolaminephosphotransferase activity	phosphatidylethanolamine biosynthesis	endoplasmic reticulum
YKR052C	MRS4	11	533106	532192	2	0.037456		418.0	258.6	235.1	266.6	345.8	357.3	706.2		Key: +2P	carrier activity	RNA splicing	mitochondrion
YHR193C	EGD2	8	488234	487710	2	0.038196		10992.3	6412.7	7798.0	8796.5	8850.0	11915.3	17390.6		Key:	chaperone activity	nascent polypeptide association	nascent polypeptide-associated complex
YBR127C	VMA2	2	492778	491225	2	0.038331		5775.6	3148.5	3313.2	3783.8	5884.1	5791.3	9080.3		Key: +2F +2P +3C	hydrogen-transporting ATPase activity, rotational mechanism	vacuolar acidification	hydrogen-transporting ATPase V1 domain
YIL145C	PAN6	9	77283	76354	2	0.038654		608.8	279.8	237.0	311.0	557.1	494.5	1172.4		Key: +2F +2C	pantoate-beta-alanine ligase activity	pantothenate biosynthesis	nucleus
YNL268W	LYP1	14	138549	140384	2	0.038691		2112.3	972.3	1018.8	1602.5	1896.0	1906.3	3586.1		Key:	basic amino acid transporter activity	basic amino acid transport	plasma membrane
YMR165C	SMP2	13	592627	590039	2	0.039559		428.4	199.4	341.5	367.7	388.2	369.6	645.0		Key: +2P	molecular_function unknown	plasmid maintenance	cytoplasm
YKL059C	MPE1	11	329088	327763	2	0.039636		869.1	590.1	541.9	687.6	644.9	916.6	1453.1		Key: +8P	molecular_function unknown	mRNA cleavage	mRNA cleavage and polyadenylation specificity factor complex
YJR018W		10	466700	467062	2	0.039794		429.4	196.6	159.6	260.2	377.7	329.7	842.8		Key: 0F 0P 0C	Empty	Empty	Empty
YOR058C	ASE1	15	436346	433689	2	0.040033		184.4	110.8	131.2	157.9	136.5	180.2	284.4		Key: +2F +2P +2C	microtubule binding	mitotic spindle assembly (sensu Saccharomyces)	nuclear microtubule
YLR293C	GSP1	12	721432	720773	2	0.040064		4637.7	1194.4	1204.5	3307.0	3354.9	4680.4	9395.1		Key: +2F +4P +2C	RAN small monomeric GTPase activity	nuclear organization and biogenesis	nucleus
YMR261C	TPS3	13	793368	790204	2	0.0405		684.2	331.1	434.1	437.8	519.8	532.2	1302.7		Key: +2F +4P +3C	alpha,alpha-trehalose-phosphate synthase (UDP-forming) activity	trehalose biosynthesis	alpha,alpha-trehalose-phosphate synthase complex (UDP-forming)
YBR234C	ARC40	2	686549	685395	2	0.040601		1538.6	980.7	856.2	1059.6	1420.6	1532.2	2542.5		Key:	structural constituent of cytoskeleton	actin filament organization	Arp2/3 protein complex
YKL097C		11	258558	258148	2	0.040726		128.8	31.9	50.4	93.3	121.3	105.0	230.6		Key: 0F 0P 0C	Empty	Empty	Empty
YPL176C		16	218362	216011	2	0.040892		662.8	464.6	522.4	517.2	657.0	619.9	933.6		Key:	receptor activity	biological_process unknown	plasma membrane
YBR239C		2	699900	698311	2	0.041529		504.1	322.4	318.1	314.5	408.0	465.3	873.6		Key: +2C	molecular_function unknown	biological_process unknown	nucleus
YOR047C	STD1	15	417681	416347	2	0.041832		298.0	194.4	161.6	192.9	274.9	272.3	501.8		Key: +2F +5P +2C	protein kinase activator activity	salinity response	plasma membrane
YLR403W	SFP1	12	925566	927617	2	0.041911		165.2	105.5	121.3	138.1	152.1	137.2	247.9		Key:	transcription factor activity	regulation of cell size	nucleus
YOL070C		15	198724	197219	2	0.042431		555.6	417.1	490.4	485.6	482.7	524.5	771.6		Key: +2C	molecular_function unknown	biological_process unknown	cytoplasm
YBR130C	SHE3	2	496825	495548	2	0.042625		982.9	459.3	530.5	464.1	799.7	1036.5	1966.4		Key: +2P +2C	mRNA binding	mRNA localization, intracellular	actin cap (sensu Saccharomyces)
YMR308C	PSE1	13	892220	888951	2	0.042866		3367.3	1460.1	2199.1	2363.4	3327.1	2649.1	5649.8		Key: +2C	protein carrier activity	mRNA-nucleus export	cytoplasm
YFR013W	IOC3	6	169914	172277	2	0.043494		278.1	180.3	157.8	168.4	255.1	256.1	486.8		Key:	protein binding	chromatin remodeling	nucleus
YGR007W	MUQ1	7	506971	507942	2	0.043882		578.1	422.5	357.3	414.9	495.7	580.0	945.8		Key: +3F +2P +2C	ethanolamine-phosphate cytidylyltransferase activity	phosphatidylethanolamine biosynthesis	nucleus
YFL034W		6	65475	68696	2	0.045362		288.3	177.3	184.9	197.6	223.4	242.5	518.2		Key:	molecular_function unknown	biological_process unknown	cellular_component unknown
YJR065C	ARP3	10	559072	557723	2	0.045371		3889.8	1791.0	2067.5	3153.6	3546.1	3424.9	6326.7		Key: +2F	structural constituent of cytoskeleton	actin filament organization	Arp2/3 protein complex
YGL060W	YBP2	7	390068	391993	2	0.045735		406.8	268.4	292.3	285.2	401.3	362.5	631.1		Key:	molecular_function unknown	biological_process unknown	cytoplasm
YER001W	MNN1	5	153519	155807	2	0.045738		1062.1	297.0	232.5	499.8	634.2	733.2	2675.1		Key: +2P	alpha-1,3-mannosyltransferase activity	O-linked glycosylation	Golgi apparatus
YGL173C	KEM1	7	180117	175531	2	0.045969		1872.9	1154.6	1356.4	1318.4	1613.6	1558.0	3180.4		Key: +3F +3P +3C	deoxyribonuclease activity	mRNA catabolism	cytoplasm
YIL026C	IRR1	9	307927	304475	2	0.046		269.0	195.0	192.3	217.5	203.7	246.2	435.4		Key: +3P +2C	protein binding	cytogamy	nuclear cohesin complex
YOR050C		15	424618	424271	2	0.046105		103.7	55.6	63.1	62.0	98.2	99.3	179.6		Key: 0F 0P 0C	Empty	Empty	Empty
YML072C		13	129367	124730	2	0.046108		1447.3	578.7	847.7	1012.4	1140.9	968.2	2815.1		Key:	molecular_function unknown	biological_process unknown	bud
YMR022W	QRI8	13	318679	319176	2	0.046186		2214.2	1072.2	1751.7	1465.7	1911.4	1950.1	3789.3		Key: +2F	ubiquitin-protein ligase activity	ER-associated protein catabolism	endoplasmic reticulum
YPL098C		16	364722	364381	2	0.046728		5895.5	2948.4	4619.1	4047.8	5142.8	6765.3	9464.4		Key:	molecular_function unknown	biological_process unknown	cellular_component unknown
YIL123W	SIM1	9	128151	129578	2	0.046766		2549.7	1244.7	799.7	1249.4	2157.3	2906.4	5014.0		Key:	molecular_function unknown	microtubule cytoskeleton organization and biogenesis	cell wall (sensu Fungi)
YPR138C	MEP3	16	812447	810978	2	0.046793		468.2	143.4	185.6	240.1	461.7	339.4	919.4		Key: +2F +2P +3C	ammonium transporter activity	ammonium transport	plasma membrane
YLR205C	HMX1	12	553679	552726	2	0.047069		7997.1	5379.7	5042.1	5370.1	5719.5	8128.3	14581.1		Key: +5F +4P +2C	heme oxygenase (decyclizing) activity	iron ion homeostasis	membrane
YGL253W	HXK2	7	23935	25395	2	0.047367		4768.4	2909.4	2350.9	2523.2	4820.1	5339.3	8188.1		Key: +2F +2C	hexokinase activity	fructose metabolism	cytosol
YDR103W	STE5	4	658344	661097	2	0.047651		211.3	157.3	150.3	177.1	183.3	183.8	317.5		Key: +2F +2P +4C	MAP-kinase scaffold activity	signal transduction during conjugation with cellular fusion	plasma membrane
YOR309C		15	897073	896693	2	0.048028		2017.8	1054.7	838.0	1214.1	1745.4	1615.3	3901.7		Key: 0F 0P 0C	Empty	Empty	Empty
YPR181C	SEC23	16	899661	897355	2	0.04908		298.8	107.8	184.9	228.9	278.7	265.9	488.7		Key: +4P +2C	GTPase activator activity	ER to Golgi transport	cytoplasm
YMR212C	EFR3	13	693042	690694	2	0.049621		551.6	230.9	314.9	405.7	534.6	475.7	916.6		Key:	molecular_function unknown	cellular morphogenesis	cellular_component unknown
YNR040W		14	699689	700459	2	0.050211		737.9	245.7	328.0	287.8	645.4	744.9	1570.8		Key:	molecular_function unknown	biological_process unknown	mitochondrion
YBR281C		2	767564	764928	2	0.05048		301.6	78.5	140.3	221.8	247.9	336.8	537.1		Key: +2C	molecular_function unknown	biological_process unknown	nucleus
YOR288C	MPD1	15	853074	852118	2	0.050504		361.1	111.5	234.3	281.1	267.9	364.6	643.6		Key: +2F	protein disulfide isomerase activity	protein folding	vacuole (sensu Fungi)
YGL190C	CDC55	7	147393	145813	2	0.050761		204.5	157.5	142.3	166.0	173.4	186.0	314.9		Key: +6P	protein phosphatase type 2A activity	pseudohyphal growth	protein phosphatase type 2A complex
YMR287C	MSU1	13	845344	842435	2	0.0513		178.7	46.1	81.1	136.2	115.0	194.9	344.6		Key: +3P +2C	exoribonuclease II activity	RNA catabolism	mitochondrion
YAL021C	CCR4	1	113362	110849	2	0.051574		788.5	502.4	435.1	438.5	789.9	879.9	1241.4		Key: +6P +2C	3'-5'-exoribonuclease activity	regulation of transcription from Pol II promoter	CCR4-NOT core complex
YGR241C	YAP1802	7	976585	974879	2	0.051593		1167.5	849.3	874.4	888.8	1006.9	1212.1	1746.2		Key: +2P	clathrin binding	endocytosis	actin cortical patch (sensu Saccharomyces)
YNL323W	LEM3	14	31943	33187	2	0.052052		929.7	701.9	627.3	684.7	877.3	994.6	1351.6		Key: +2F +4C	transcription regulator activity	cell surface receptor linked signal transduction	integral to membrane
YDR182W	CDC1	4	827575	829050	2	0.052241		991.5	681.2	793.1	739.6	829.4	893.1	1591.9		Key: +5P	molecular_function unknown	conjugation with cellular fusion	integral to membrane
YFL009W	CDC4	6	116139	118478	2	0.052648		442.9	304.2	341.2	357.6	339.9	464.1	688.3		Key: +2F +4P +2C	protein binding	G2/M transition of mitotic cell cycle	ubiquitin ligase complex
YNL042W		14	548098	549288	2	0.052894		45.8	12.2	31.2	34.6	36.8	38.2	82.8		Key: +2C	molecular_function unknown	biological_process unknown	nucleus
YDR320C	SWA2	4	1108094	1106088	2	0.052951		156.8	70.7	95.9	93.9	138.6	118.9	291.2		Key:	molecular_function unknown	ER organization and biogenesis	endoplasmic reticulum membrane
YDR300C	PRO1	4	1062783	1061497	2	0.0536		964.9	611.1	498.2	557.0	850.8	1075.7	1678.8		Key: +4F	glutamate 5-kinase activity	proline biosynthesis	cytoplasm
YDR114C		4	682220	681918	2	0.054083		79.0	60.3	49.5	49.7	70.6	79.1	119.6		Key: 0F 0P 0C	Empty	Empty	Empty
YKL220C	FRE2	11	11227	9092	2	0.054491		127.1	82.8	66.1	86.0	102.6	107.6	217.7		Key: +2P	ferric-chelate reductase activity	iron ion transport	plasma membrane
YNL068C	FKH2	14	498288	495700	2	0.055076		535.5	317.9	347.9	383.5	377.6	445.1	977.2		Key: +2F +8P	transcription factor activity	G2-specific transcription in mitotic cell cycle	nucleus
YJR146W		10	703800	704153	2	0.055237		74.4	53.2	55.0	44.5	72.2	68.3	117.2		Key: 0F 0P 0C	Empty	Empty	Empty
YJL212C	OPT1	10	36249	33850	2	0.055264		113.3	52.4	34.3	70.4	85.4	83.7	235.1		Key: +3C	oligopeptide transporter activity	sulfur metabolism	integral to plasma membrane
YGL071W	RCS1	7	372013	374085	2	0.055479		501.9	209.0	209.0	250.7	279.1	386.8	1127.5		Key: +4P +2C	transcription factor activity	high affinity iron ion transport	cytoplasm
YLR137W		12	417007	418110	2	0.056172		488.5	271.9	239.1	333.0	436.6	416.5	863.6		Key:	molecular_function unknown	biological_process unknown	cellular_component unknown
YBR198C	TAF5	2	618480	616084	2	0.056595		1081.6	464.4	724.3	619.7	1106.0	1087.7	1805.4		Key: +8P +2C	general RNA polymerase II transcription factor activity	protein amino acid acetylation	SAGA complex
YPR022C		16	607307	603906	2	0.056784		133.3	62.0	104.3	95.9	121.7	116.7	219.1		Key: +2C	molecular_function unknown	biological_process unknown	nucleus
YDR012W	RPL4B	4	471850	472938	2	0.056963		6109.5	3906.5	4715.7	4159.3	4658.8	5857.9	10622.2		Key: +2P +2C	structural constituent of ribosome	protein biosynthesis	cytosolic large ribosomal subunit (sensu Eukarya)
YGL122C	NAB2	7	280527	278950	2	0.057862		793.7	489.3	557.9	470.0	740.7	885.8	1306.3		Key: +2P +3C	poly(A) binding	poly(A)+ mRNA-nucleus export	cytoplasm
YOR299W	BUD7	15	878431	880671	2	0.058167		632.5	235.5	391.9	402.4	587.9	591.5	1126.1		Key:	molecular_function unknown	bud site selection	clathrin-coated vesicle
YOL021C	DIS3	15	285426	282421	2	0.059018		1009.4	370.3	686.9	811.1	894.4	844.2	1687.7		Key: +2P +2C	3'-5'-exoribonuclease activity	mRNA catabolism	cytoplasmic exosome (RNase complex)
YER052C	HOM3	5	257957	256374	2	0.060118		641.5	388.2	308.1	436.0	508.3	523.8	1170.3		Key: +3P	aspartate kinase activity	threonine metabolism	cytoplasm
YNL058C		14	516711	515761	2	0.060217		817.2	358.8	278.5	533.2	613.2	893.4	1583.6		Key:	molecular_function unknown	biological_process unknown	vacuole (sensu Fungi)
YIL016W	SNL1	9	321452	321931	2	0.060546		950.9	360.3	713.0	725.1	755.7	891.5	1637.4		Key: +3C	molecular_function unknown	nuclear pore organization and biogenesis	endoplasmic reticulum membrane
YOR335C	ALA1	15	949104	946228	2	0.060554		4416.5	2059.8	2585.1	2968.3	4038.0	4059.1	7739.0		Key: +2F +2P +2C	alanine-tRNA ligase activity	alanyl-tRNA aminoacylation	cytoplasm
YBR065C	ECM2	2	369639	368545	2	0.061155		104.4	73.7	84.4	73.6	99.6	105.2	154.9		Key: +2P	molecular_function unknown	nuclear mRNA splicing, via spliceosome	nucleus
YMR047C	NUP116	13	366704	363363	2	0.061805		701.7	514.2	525.2	502.5	654.7	626.9	1060.9		Key: +13P	structural molecule activity	tRNA splicing	nuclear pore
YKL216W	URA1	11	25216	26160	2	0.062987		3880.4	1740.9	1805.7	2289.4	4029.3	3865.7	6655.9		Key:	dihydroorotate dehydrogenase activity	pyrimidine base biosynthesis	cytoplasm
YOR323C	PRO2	15	922900	921530	2	0.063383		3877.4	1420.0	2505.5	2550.1	3752.3	3226.2	6674.9		Key: +2F +2P +3C	glutamate-5-semialdehyde dehydrogenase activity	proline biosynthesis	cytoplasm
YMR198W	CIK1	13	659744	661528	2	0.06443		388.0	259.5	272.8	289.3	398.6	381.3	549.9		Key: +2F +5P +5C	microtubule motor activity	mitotic spindle assembly (sensu Saccharomyces)	spindle pole body
YIL149C	MLP2	9	68067	63028	2	0.065434		421.3	265.9	223.0	249.0	306.9	384.7	816.0		Key: +2C	molecular_function unknown	protein-nucleus import	nucleoplasm
YPL016W	SWI1	16	521009	524953	2	0.065795		149.7	89.8	107.7	115.9	134.8	142.4	227.9		Key: +2C	general RNA polymerase II transcription factor activity	chromatin remodeling	SWI/SNF complex
YER089C	PTC2	5	337336	335942	2	0.066078		1238.5	508.3	600.3	795.9	954.4	1256.0	2289.0		Key: +8P +2C	protein phosphatase type 2C activity	DNA damage response, signal transduction resulting in cell cycle arrest	nucleus
YDR464W	SPP41	4	1388860	1393167	2	0.067633		243.7	150.5	165.9	188.6	208.2	184.4	389.8		Key:	molecular_function unknown	negative regulation of transcription from Pol II promoter	nucleus
YLR235C		12	611932	611534	2	0.068031		137.9	90.5	82.6	73.3	139.8	131.9	229.6		Key: 0F 0P 0C	Empty	Empty	Empty
YLR352W		12	831115	833538	2	0.068216		471.9	282.2	384.7	404.0	433.1	412.7	681.1		Key:	molecular_function unknown	biological_process unknown	cellular_component unknown
YNL108C		14	419826	419014	2	0.068293		244.4	107.9	108.9	130.5	246.2	260.0	439.5		Key: +2P +2C	molecular_function unknown	metabolism	nucleus
YDR341C		4	1153616	1151793	2	0.069499		6624.3	3825.2	4644.6	5583.6	6260.1	6947.9	9486.7		Key:	arginine-tRNA ligase activity	protein biosynthesis	cytoplasm
YNL219C	ALG9	14	237662	235995	2	0.069751		1739.9	1247.2	1477.8	1419.1	1714.6	1778.5	2309.8		Key: +2F +2P +2C	mannosyltransferase activity	protein amino acid glycosylation	endoplasmic reticulum
YGL147C	RPL9A	7	228332	227757	2	0.06994		1471.8	910.7	533.9	907.5	1128.7	1400.4	2719.4		Key: +2P	structural constituent of ribosome	protein biosynthesis	cytosolic large ribosomal subunit (sensu Eukarya)
YBR079C	RPG1	2	398234	395340	2	0.070254		2523.6	1284.4	1673.4	1299.4	2220.1	2643.1	4589.0		Key: +2F +2P +5C	translation initiation factor activity	translational initiation	eukaryotic translation initiation factor 3 complex
YDR532C		4	1500541	1499384	2	0.070907		51.7	24.5	26.4	38.2	37.0	57.3	88.9		Key:	molecular_function unknown	biological_process unknown	spindle pole body
YKL110C	KTI12	11	229526	228585	2	0.070979		1202.6	809.2	453.4	773.2	1106.5	1245.7	2062.8		Key: +2P	enzyme regulator activity	carbon utilization	DNA-directed RNA polymerase II, holoenzyme
YFR029W	PTR3	6	210925	212961	2	0.071215		213.2	109.2	146.3	172.2	184.3	233.5	326.6		Key: +2F +2P	amino acid binding	sensory perception of chemical stimulus	extrinsic to plasma membrane
YJL041W	NSP1	10	365700	368289	2	0.07136		1318.9	816.4	997.7	988.2	1224.7	1277.4	1970.8		Key: +16P	structural molecule activity	ribosomal large subunit-nucleus export	nuclear pore
YDL083C	RPS16B	4	307789	306926	2	0.071435		7005.6	3381.5	5606.7	5183.2	5471.3	6235.0	12119.1		Key: +2P	structural constituent of ribosome	protein biosynthesis	cytosolic small ribosomal subunit (sensu Eukarya)
YDR023W	SES1	4	489504	490892	2	0.071828		4362.2	2406.6	3138.3	2912.7	4406.3	4359.9	6814.8		Key: +2C	serine-tRNA ligase activity	seryl-tRNA aminoacylation	cytoplasm
YDR294C	DPL1	4	1052220	1050451	2	0.071875		2881.4	2383.0	2567.5	2382.4	2641.3	2801.9	3911.5		Key: +4P	sphinganine-1-phosphate aldolase activity	cellular response to starvation	endoplasmic reticulum
YGL049C	TIF4632	7	409605	406861	2	0.072239		144.7	78.3	78.4	88.3	107.5	110.4	286.6		Key:	translation initiation factor activity	translational initiation	ribosome
YPL220W	RPL1A	16	135789	136442	2	0.072316		13482.9	9682.1	10728.3	10121.7	13481.5	14418.3	18676.1		Key: +2P	structural constituent of ribosome	protein biosynthesis	cytosolic large ribosomal subunit (sensu Eukarya)
YAL039C	CYC3	1	69528	68719	2	0.072499		3500.1	2068.7	2071.9	1995.7	3250.7	2971.9	6259.0		Key:	holocytochrome-c synthase activity	cytochrome c-heme linkage	mitochondrial intermembrane space
YOR233W	KIN4	15	775846	778248	2	0.073009		679.6	325.3	387.5	422.3	696.2	661.2	1116.4		Key:	protein kinase activity	biological_process unknown	cytoplasm
YCL043C	PDI1	3	50221	48653	2	0.073274		7105.8	3452.9	5594.1	5550.1	6620.1	6613.7	10984.4		Key: +2F	protein disulfide isomerase activity	protein folding	endoplasmic reticulum lumen
YOR260W	GCD1	15	813982	815718	2	0.073931		2090.2	1091.4	1422.3	1213.5	1957.3	2162.9	3574.1		Key: +2C	translation initiation factor activity	translational initiation	eukaryotic translation initiation factor 2B complex
YOR188W	MSB1	15	685767	689180	2	0.075654		470.0	203.4	305.3	297.4	450.2	504.3	776.0		Key: +2C	molecular_function unknown	establishment of cell polarity (sensu Saccharomyces)	bud tip
YDR089W		4	622106	624715	2	0.076406		202.8	84.0	110.0	157.3	171.3	191.9	349.1		Key:	molecular_function unknown	membrane organization and biogenesis	membrane
YNL241C	ZWF1	14	197942	196425	2	0.076527		2079.0	734.4	1336.9	1324.7	2016.5	1820.6	3502.0		Key: +2C	glucose-6-phosphate 1-dehydrogenase activity	pentose-phosphate shunt	cytoplasm
YCL057C-A		3	24325	24032	2	0.076874		6644.2	2028.6	3970.1	4701.9	5896.2	7204.4	11266.9		Key:	molecular_function unknown	biological_process unknown	cellular_component unknown
YGL177W		7	167563	167910	2	0.076902		58.7	32.4	46.7	42.3	58.6	59.3	86.7		Key: 0F 0P 0C	Empty	Empty	Empty
YCR037C	PHO87	3	197180	194409	2	0.076914		1244.2	871.3	1056.6	983.4	1044.7	1299.6	1855.0		Key: +3F +3P	inorganic phosphate transporter activity	phosphate transport	membrane
YLR176C	RFX1	12	510234	507799	2	0.076983		271.7	128.8	108.6	163.5	200.2	187.9	566.9		Key: +2P +3C	specific transcriptional repressor activity	DNA damage response, signal transduction resulting in cell cycle arrest	cytoplasm
YLR184W		12	522108	522455	2	0.077431		28.3	17.8	12.5	20.0	26.5	25.9	46.5		Key: 0F 0P 0C	Empty	Empty	Empty
YDR180W	SCC2	4	821288	825769	2	0.077614		339.9	251.7	254.3	238.0	336.7	379.2	482.2		Key:	protein kinase activity	mitotic sister chromatid cohesion	nuclear cohesin complex
YDR540C		4	1517655	1517116	2	0.077643		158.8	87.6	102.0	109.5	133.6	163.5	265.2		Key: +2C	molecular_function unknown	biological_process unknown	nucleus
YLR119W	SRN2	12	385535	386176	2	0.077902		495.7	376.3	326.4	352.0	430.1	451.8	791.2		Key: +4P	molecular_function unknown	protein-vacuolar targeting	endosome
YIL060W		9	246389	246823	2	0.078284		117.1	76.9	76.5	73.1	111.7	128.9	189.2		Key:	molecular_function unknown	biological_process unknown	cellular_component unknown
YOR092W	ECM3	15	495127	496968	2	0.08056		390.2	168.6	187.2	213.2	227.2	292.7	882.8		Key:	ATPase activity	cell wall organization and biogenesis	endoplasmic reticulum
YBL083C		2	70135	69710	2	0.081149		40.4	5.0	19.3	26.7	36.4	32.6	69.6		Key: 0F 0P 0C	Empty	Empty	Empty
YJL102W	MEF2	10	231218	233677	2	0.081688		835.2	329.8	359.6	523.4	835.5	716.6	1487.5		Key:	translation elongation factor activity	translational elongation	mitochondrion
YMR039C	SUB1	13	349521	348643	2	0.081731		1972.6	1058.1	1134.0	1420.5	1521.0	2149.7	3320.5		Key: +3F +4P	transcription coactivator activity	positive regulation of transcription from Pol II promoter	nucleus
YNL298W	CLA4	14	68913	71441	2	0.082111		500.4	301.5	320.1	301.3	457.4	412.6	889.2		Key: +5P	protein serine/threonine kinase activity	establishment of cell polarity (sensu Saccharomyces)	actin cap (sensu Saccharomyces)
YLR168C		12	500272	499580	2	0.082757		2463.0	662.9	356.9	1078.0	1442.6	3293.2	5780.0		Key:	molecular_function unknown	biological_process unknown	mitochondrion
YBR134W		2	504199	504600	2	0.083305		35.9	23.9	17.3	20.1	31.9	38.3	64.3		Key: 0F 0P 0C	Empty	Empty	Empty
YLR394W	CST9	12	907950	909398	2	0.083807		694.4	241.4	285.0	499.3	527.9	672.6	1271.3		Key: +3P	DNA binding	synaptonemal complex formation	nuclear chromosome
YDR392W	SPT3	4	1258684	1259697	2	0.084038		275.7	203.9	244.2	222.3	263.5	255.1	376.4		Key: +2F +6P	transcription cofactor activity	histone acetylation	SAGA complex
YGL195W	GCN1	7	131529	139547	2	0.085012		1614.5	802.8	1202.6	1083.1	1455.6	1354.5	2773.2		Key: +2P +2C	molecular_function unknown	regulation of translational elongation	cytosolic ribosome (sensu Eukarya)
YBL065W		2	99927	100271	2	0.08508		131.0	38.8	51.2	74.3	98.4	132.6	267.8		Key: 0F 0P 0C	Empty	Empty	Empty
YOR311C	HSD1	15	899923	899051	2	0.085893		1553.7	664.7	887.0	1079.5	1340.7	1468.5	2776.9		Key: +2C	molecular_function unknown	biological_process unknown	integral to endoplasmic reticulum membrane
YHR036W		8	180337	181752	2	0.08645		106.5	70.7	58.6	70.1	86.9	109.3	184.5		Key:	molecular_function unknown	biological_process unknown	endoplasmic reticulum
YBR123C	TFC1	2	486647	484698	2	0.089561		1007.3	446.8	601.3	724.1	986.8	1063.5	1593.0		Key:	RNA polymerase III transcription factor activity	transcription initiation from Pol III promoter	transcription factor TFIIIC complex
YFL025C	BST1	6	87232	84143	2	0.09203		240.5	177.8	153.9	169.3	240.2	261.7	351.3		Key: +3P +2C	molecular_function unknown	vesicle organization and biogenesis	endoplasmic reticulum
YGL014W	PUF4	7	466144	468810	2	0.093501		661.3	518.1	375.0	436.8	593.4	682.9	1057.5		Key: +4P	mRNA binding	loss of chromatin silencing during replicative cell aging	cytoplasm
YLR115W	CFT2	12	377986	380565	2	0.095331		183.5	80.0	109.7	138.4	181.3	157.9	294.9		Key: +2F +4P +2C	cleavage/polyadenylation specificity factor activity	mRNA polyadenylation	mRNA cleavage factor complex
YPL116W	HOS3	16	329605	331698	2	0.095579		216.4	112.6	133.9	141.6	213.2	228.1	348.3		Key: +3C	histone deacetylase activity	histone deacetylation	nucleus
YMR078C	CTF18	13	424727	422502	2	0.095924		169.6	73.1	85.6	104.5	136.7	178.9	318.6		Key:	molecular_function unknown	sister chromatid cohesion	DNA replication factor C complex
YER146W	LSM5	5	462580	462861	2	0.095974		5206.1	3251.3	3172.0	3772.1	4200.6	5647.7	8774.6		Key: +2P	pre-mRNA splicing factor activity	nuclear mRNA splicing, via spliceosome	small nuclear ribonucleoprotein complex
YOL063C		15	210264	207391	2	0.097268		308.0	179.8	234.3	243.4	307.3	264.5	451.5		Key:	molecular_function unknown	biological_process unknown	cellular_component unknown
YDL036C		4	388898	387510	2	0.098605		191.5	98.8	116.7	115.3	197.3	187.1	314.3		Key: +2C	molecular_function unknown	biological_process unknown	nucleus
YBR155W	CNS1	2	549727	550884	2	0.098731		698.1	332.5	354.3	430.3	583.6	688.1	1248.9		Key:	chaperone activity	protein folding	cytoplasm
YBL052C	SAS3	2	121839	119344	2	0.098974		209.1	91.2	116.7	162.8	141.7	230.9	367.5		Key: +3P	acetyltransferase activity	chromatin modification	nuclear nucleosome
YOR051C		15	426085	424847	2	0.099835		418.2	224.5	138.6	248.3	364.8	487.1	762.9		Key:	molecular_function unknown	biological_process unknown	nucleus
YIL159W	BNR1	9	41825	45952	2	0.10139		151.1	102.2	89.0	102.2	103.0	155.9	268.4		Key: +3P	cytoskeletal protein binding	axial budding	contractile ring (sensu Saccharomyces)
YHR108W	GGA2	8	328305	330062	2	0.10149		1906.6	1099.2	1322.8	1006.7	1596.8	2171.9	3478.0		Key: +2P	molecular_function unknown	Golgi to vacuole transport	Golgi trans face
YGL179C	TOS3	7	165095	163413	2	0.10167		255.2	192.6	143.0	160.9	263.4	253.1	397.3		Key:	protein kinase activity	biological_process unknown	cytoplasm
YPR114W		16	753297	754244	2	0.1052		2284.4	893.9	1632.2	1274.5	2145.6	2463.2	4004.5		Key:	molecular_function unknown	biological_process unknown	endoplasmic reticulum
YLR269C		12	681218	680868	2	0.10581		63.9	38.2	38.2	53.4	59.4	59.3	93.7		Key: 0F 0P 0C	Empty	Empty	Empty
YDR143C	SAN1	4	743868	742036	2	0.10637		413.7	258.0	303.0	265.7	328.7	352.1	731.6		Key:	molecular_function unknown	establishment and/or maintenance of chromatin architecture	cellular_component unknown
YJL204C	RCY1	10	53151	50629	2	0.10671		349.9	153.7	128.8	257.6	315.2	363.4	592.5		Key: +2F +2P	protein binding	endocytosis	site of polarized growth (sensu Saccharomyces)
YKL108W	SLD2	11	234072	235433	2	0.1099		111.7	72.7	63.7	76.3	107.2	111.9	178.4		Key: +2P +2C	molecular_function unknown	DNA strand elongation	replication fork
YMR143W	RPS16A	13	551927	552902	2	0.11001		1293.9	525.5	464.2	636.4	1061.7	812.6	2791.0		Key: +2P	structural constituent of ribosome	protein biosynthesis	cytosolic small ribosomal subunit (sensu Eukarya)
YJR066W	TOR1	10	559330	566742	2	0.11078		287.4	196.3	144.9	162.3	276.9	249.1	485.3		Key: +2F +5P +4C	phosphatidylinositol 3-kinase activity	meiosis	plasma membrane
YOR132W	VPS17	15	573175	574830	2	0.11202		954.6	642.2	808.1	719.3	871.0	857.7	1412.5		Key:	molecular_function unknown	retrograde transport, endosome to Golgi	endosome
YNL213C		14	247103	246459	2	0.11242		555.4	318.1	235.9	266.7	534.5	578.9	1029.3		Key:	molecular_function unknown	mitochondrion organization and biogenesis	mitochondrion
YOR270C	VPH1	15	830571	828049	2	0.11332		4639.0	2703.2	3427.5	3814.8	4467.2	4381.6	6717.9		Key: +2F +3P +4C	hydrogen-transporting ATPase activity, rotational mechanism	polyphosphate metabolism	hydrogen-transporting ATPase V0 domain
YDL023C		4	412078	411758	2	0.11417		175.2	80.2	87.2	83.3	102.9	138.7	400.4		Key: 0F 0P 0C	Empty	Empty	Empty
YNL185C	MRPL19	14	292669	292193	2	0.11423		1491.6	380.7	456.5	596.2	1483.5	1630.9	3026.4		Key:	structural constituent of ribosome	protein biosynthesis	mitochondrial large ribosomal subunit
YKL031W		11	381715	382128	2	0.11433		198.9	123.6	86.0	138.5	151.0	213.7	362.1		Key: 0F 0P 0C	Empty	Empty	Empty
YDL190C	UFD2	4	121593	118708	2	0.11585		1043.9	820.4	694.3	850.0	1005.7	1099.5	1428.8		Key: +2F +4P +2C	ubiquitin conjugating enzyme activity	ubiquitin-dependent protein catabolism	nucleus
YDL106C	PHO2	4	271901	270222	2	0.11744		114.3	83.6	92.2	79.1	102.5	116.7	175.9		Key: +5F +5P	transcription factor activity	cellular response to phosphate starvation	nucleus
YBR105C	VID24	2	451926	450838	2	0.11992		135.2	110.2	99.9	100.9	119.3	133.6	204.7		Key: +2P +2C	molecular_function unknown	vesicle-mediated transport	extrinsic to membrane
YHR179W	OYE2	8	462500	463702	2	0.12083		2982.1	875.8	1144.2	1558.0	2559.4	1644.3	6565.3		Key: +2F +2P +2C	NADPH dehydrogenase activity	biological_process unknown	nucleus
YMR109W	MYO5	13	486586	490245	2	0.1216		458.4	192.2	231.2	313.1	348.2	490.2	839.0		Key: +7P	microfilament motor activity	polar budding	actin cortical patch (sensu Saccharomyces)
YBR021W	FUR4	2	281405	283306	2	0.12293		838.5	582.4	641.6	553.7	669.0	855.8	1412.9		Key:	uracil permease activity	uracil transport	plasma membrane
YNL072W	RNH201	14	490316	491239	2	0.12471		679.4	134.3	410.1	440.9	540.2	766.8	1270.4		Key:	ribonuclease H activity	DNA replication	nucleus
YMR259C		13	788882	784620	2	0.12635		115.0	78.4	68.2	84.1	102.0	129.6	179.1		Key:	molecular_function unknown	biological_process unknown	cytoplasm
YBL091C	MAP2	2	48625	47360	2	0.12769		2079.5	1082.3	1237.7	1195.2	1826.5	2233.4	3728.1		Key:	methionyl aminopeptidase activity	proteolysis and peptidolysis	cytoplasm
YGR001C		7	498036	497135	2	0.13203		913.3	443.0	686.6	657.0	865.8	929.2	1424.7		Key:	molecular_function unknown	biological_process unknown	cytoplasm
YMR214W	SCJ1	13	695349	696482	2	0.13232		1515.7	634.1	832.7	951.5	1573.8	1425.1	2547.8		Key:	co-chaperone activity	protein folding	endoplasmic reticulum lumen
YIL094C	LYS12	9	187629	186514	2	0.13254		7018.2	5435.8	4882.0	5177.6	6167.0	7149.6	10877.1		Key: +2C	isocitrate dehydrogenase activity	lysine biosynthesis	cytoplasm
YGR078C	PAC10	7	640373	639774	2	0.13305		738.1	310.5	258.3	279.3	656.2	835.3	1377.6		Key: +2P +3C	tubulin binding	tubulin folding	prefoldin complex
YGL067W	NPY1	7	376102	377256	2	0.13334		918.6	624.7	480.5	580.6	784.1	1011.9	1587.7		Key: +2C	NAD+ diphosphatase activity	NADH metabolism	peroxisome
YDL139C		4	212047	211376	2	0.1342		160.1	96.3	110.0	106.3	144.1	169.0	258.5		Key: +2C	molecular_function unknown	biological_process unknown	nucleus
YNL244C	SUI1	14	187495	187169	2	0.13479		5955.6	4037.1	4108.1	3932.2	5670.9	6628.5	9274.6		Key:	translation initiation factor activity	translational initiation	ribosome
YKL036C		11	369563	369171	2	0.1369		39.1	11.1	17.2	22.2	39.1	34.6	72.5		Key: 0F 0P 0C	Empty	Empty	Empty
YKL041W	VPS24	11	359787	360461	2	0.13702		394.3	336.3	333.8	319.7	359.5	395.6	534.3		Key: +2C	molecular_function unknown	late endosome to vacuole transport	endosome
YOR001W	RRP6	15	326832	329033	2	0.13833		183.3	143.9	132.0	143.4	177.3	188.5	252.9		Key:	3'-5'-exoribonuclease activity	35S primary transcript processing	nuclear exosome (RNase complex)
YPL210C	SRP72	16	156211	154289	2	0.13897		743.4	477.2	504.5	549.9	514.3	815.4	1296.6		Key:	signal sequence binding	protein-ER targeting	signal recognition particle
YGR194C	XKS1	7	887878	886076	2	0.13922		754.8	340.1	396.3	624.7	612.2	715.8	1160.6		Key: +2F	xylulokinase activity	xylulose catabolism	cytoplasm
YDL075W	RPL31A	4	322226	322988	2	0.14044		15099.8	9374.5	11529.9	11309.9	13574.4	15716.0	23290.2		Key: +2P	structural constituent of ribosome	protein biosynthesis	cytosolic large ribosomal subunit (sensu Eukarya)
YOR326W	MYO2	15	925716	930440	2	0.14318		1942.1	868.3	996.9	1470.6	1625.4	1864.0	3348.7		Key: +13P +2C	microfilament motor activity	establishment of cell polarity (sensu Saccharomyces)	actin cap (sensu Saccharomyces)
YJR147W	HMS2	10	704111	705187	2	0.14352		332.4	167.5	183.8	127.1	246.2	285.3	705.3		Key: +2C	molecular_function unknown	pseudohyphal growth	nucleus
YJR032W	CPR7	10	490995	492176	2	0.14364		355.4	259.8	211.3	251.3	264.6	372.1	616.9		Key: +2F +2P	peptidyl-prolyl cis-trans isomerase activity	response to stress	cytosol
YGL016W	KAP122	7	461669	464914	2	0.14555		940.7	585.1	553.1	597.0	957.2	988.4	1483.9		Key: +2P +2C	protein carrier activity	response to drug	nuclear pore
YDR433W		4	1329588	1330028	2	0.14665		5069.1	2096.9	2898.5	2989.3	3405.4	5960.0	9806.3		Key: 0F 0P 0C	Empty	Empty	Empty
YGL105W	ARC1	7	307438	308568	2	0.14666		4441.3	2524.7	2776.2	2678.1	4170.9	4589.3	7592.3		Key: +2F +2P +3C	tRNA binding	tRNA aminoacylation for protein translation	methionyl glutamyl tRNA synthetase complex
YNL087W		14	462411	465947	2	0.14676		878.9	465.0	578.0	680.1	865.0	903.9	1315.6		Key:	molecular_function unknown	biological_process unknown	bud
YNL287W	SEC21	14	91992	94799	2	0.14831		2029.2	954.7	1190.8	1604.1	1853.8	1901.2	3301.5		Key: +2P	molecular_function unknown	retrograde transport, Golgi to ER	COPI vesicle coat
YNL260C		14	157454	156858	2	0.14916		110.9	58.6	63.2	81.7	98.1	106.4	185.6		Key: +2C	molecular_function unknown	biological_process unknown	nucleus
YDR062W	LCB2	4	576469	578154	2	0.14971		2457.7	1920.6	1833.1	1702.7	2439.5	2344.5	3616.9		Key: +3C	serine C-palmitoyltransferase activity	sphingolipid biosynthesis	serine C-palmitoyltransferase complex
YPR080W	TEF1	16	700590	701966	2	0.1501		13513.9	10307.6	11396.7	10681.9	13211.3	14525.2	18055.6		Key:	translation elongation factor activity	translational elongation	ribosome
YMR013C	SEC59	13	296737	295178	2	0.15019		417.2	281.6	281.0	342.5	373.9	426.7	616.9		Key: +2P	dolichol kinase activity	protein amino acid glycosylation	membrane
YLR112W		12	370792	371211	2	0.15145		809.6	145.0	163.7	343.0	782.6	885.3	1696.3		Key: 0F 0P 0C	Empty	Empty	Empty
YEL053C	MAK10	5	56102	53901	2	0.15256		75.3	42.9	54.2	54.8	69.5	79.9	116.7		Key: +2P	amino-acid N-acetyltransferase activity	host-pathogen interaction	cytoplasm
YPL271W	ATP15	16	30079	30267	2	0.15342		10979.8	7286.4	8387.6	9145.3	10300.0	11661.6	15250.3		Key: +3F +3P +3C	hydrogen-transporting ATP synthase activity, rotational mechanism	ATP synthesis coupled proton transport	proton-transporting ATP synthase, central stalk (sensu Eukarya)
YLR139C	SLS1	12	423474	421543	2	0.15442		195.8	62.1	44.5	58.4	105.1	222.5	491.6		Key: +3P +3C	molecular_function unknown	aerobic respiration	mitochondrial inner membrane
YNL310C		14	52523	51906	2	0.15465		1226.4	586.8	691.0	673.8	1076.8	1317.5	2249.0		Key:	molecular_function unknown	biological_process unknown	mitochondrion
YFR002W	NIC96	6	150011	152530	2	0.16305		344.7	178.8	230.5	265.2	332.7	362.5	521.4		Key: +11P	structural molecule activity	nuclear pore organization and biogenesis	nuclear pore
YER087C-A		5	332364	331813	2	0.16337		2636.1	809.0	1339.3	2099.6	2099.0	2576.5	4733.0		Key: 0F 0P 0C	Empty	Empty	Empty
YBL022C	PIM1	2	181240	177839	2	0.16418		3645.5	2434.6	2631.0	2266.6	3329.8	3876.6	5825.9		Key: +2P +3C	ATP-dependent peptidase activity	response to heat	mitochondrial matrix
YGR215W	RSM27	7	922178	922510	2	0.16458		360.0	147.9	79.2	171.0	257.8	389.0	792.1		Key:	structural constituent of ribosome	protein biosynthesis	mitochondrial small ribosomal subunit
YMR168C	CEP3	13	599157	597331	2	0.16579		113.8	76.7	78.0	83.8	113.8	116.7	165.1		Key: +2F +2C	centromeric DNA binding	mitotic spindle checkpoint	condensed nuclear chromosome kinetochore
YMR054W	STV1	13	383302	385974	2	0.16713		1298.3	547.7	715.3	1117.1	1086.4	1272.0	2109.3		Key: +2F +2P +5C	hydrogen-transporting ATPase activity, rotational mechanism	vacuolar acidification	hydrogen-transporting ATPase V0 domain
YLL024C	SSA2	12	97484	95565	2	0.16811		14418.9	9792.7	6047.3	8017.7	12282.1	14962.3	26940.5		Key: +2F +2P +3C	heat shock protein activity	protein folding	cytoplasm
YEL022W	GEA2	5	111421	115800	2	0.16937		154.9	79.9	91.5	113.4	140.2	144.5	259.0		Key: +2P	ARF guanyl-nucleotide exchange factor activity	intra-Golgi transport	Golgi vesicle
YKL209C	STE6	11	46296	42424	2	0.1712		599.6	156.9	249.3	400.0	557.9	590.2	1103.4		Key: +2F +2C	ATP-binding cassette (ABC) transporter activity	peptide pheromone export	integral to plasma membrane
YBR190W		2	605923	606234	2	0.17132		147.1	104.5	114.0	95.5	143.2	154.5	222.0		Key: 0F 0P 0C	Empty	Empty	Empty
YJR143C	PMT4	10	700529	698241	2	0.17135		2639.5	859.5	518.9	1841.0	2248.0	2802.2	5063.8		Key: +2F +2P	dolichyl-phosphate-mannose-protein mannosyltransferase activity	O-linked glycosylation	endoplasmic reticulum
YNL066W	SUN4	14	501514	502776	2	0.17174		1761.4	698.9	501.9	1126.9	1647.7	1819.4	3174.9		Key: +2C	glucosidase activity	mitochondrion organization and biogenesis	mitochondrial matrix
YLR238W	FAR10	12	614757	616193	2	0.17476		309.8	213.6	137.1	216.3	274.2	290.6	519.7		Key: +2P	molecular_function unknown	cell cycle arrest in response to pheromone	endoplasmic reticulum
YLR084C	RAX2	12	300252	296590	2	0.17743		317.6	111.1	117.5	225.0	285.9	285.2	579.3		Key: +2P +3C	molecular_function unknown	bud site selection	membrane
YBR238C		2	697259	695064	2	0.1801		121.4	50.7	56.7	67.2	105.0	120.6	229.4		Key: +2C	molecular_function unknown	biological_process unknown	mitochondrion
YGL252C	RTG2	7	27484	25718	2	0.18137		1831.7	1317.5	1534.4	1485.7	1664.9	2023.2	2540.2		Key: +2F +2C	transcription regulator activity	intracellular signaling cascade	cytoplasm
YFL022C	FRS2	6	95008	93497	2	0.18292		1987.2	1233.5	980.2	1008.4	1700.8	1983.1	3782.0		Key: +2F +2C	phenylalanine-tRNA ligase activity	phenylalanyl-tRNA aminoacylation	phenylalanine-tRNA ligase complex
YGR098C	ESP1	7	687460	682568	2	0.18423		149.5	94.8	62.8	118.1	130.3	150.0	243.8		Key: +4P +3C	cysteine-type endopeptidase activity	mitotic sister chromatid separation	cytoplasm
YJR053W	BFA1	10	533941	535665	2	0.18635		60.2	47.1	38.5	40.3	59.8	61.3	88.3		Key: +3P	GTPase activator activity	conjugation with cellular fusion	spindle pole body
YPR103W	PRE2	16	732345	733208	2	0.18704		6855.2	5123.8	5134.0	5517.6	6167.1	7208.2	9832.0		Key: +2F +2P +3C	endopeptidase activity	ubiquitin-dependent protein catabolism	proteasome core complex, beta-subunit complex (sensu Eukarya)
YML036W		13	205642	206211	2	0.1878		887.8	594.8	513.8	535.8	924.4	953.3	1368.3		Key:	molecular_function unknown	biological_process unknown	cellular_component unknown
YOR157C	PUP1	15	631751	630966	2	0.1883		3393.5	1101.7	2440.2	2769.7	2799.4	3364.9	5505.3		Key: +2F +2P +3C	endopeptidase activity	ubiquitin-dependent protein catabolism	proteasome core complex, beta-subunit complex (sensu Eukarya)
YDR276C	PMP3	4	1013635	1013468	2	0.18964		11933.3	8643.5	9899.6	10538.1	10831.4	12313.5	16017.9		Key:	molecular_function unknown	cation transport	plasma membrane
YOR300W		15	880571	880879	2	0.19182		140.6	52.6	61.5	91.7	115.4	138.2	267.5		Key: 0F 0P 0C	Empty	Empty	Empty
YLR408C		12	934250	933882	2	0.19191		488.0	346.2	377.6	397.1	462.3	480.5	682.0		Key:	molecular_function unknown	biological_process unknown	endosome
YFL017W-A	SMX2	6	103693	103926	2	0.19255		1199.9	377.9	458.9	902.0	900.6	1383.6	2203.3		Key:	pre-mRNA splicing factor activity	nuclear mRNA splicing, via spliceosome	small nuclear ribonucleoprotein complex
YGL178W	MPT5	7	167356	170575	2	0.19381		901.1	653.5	601.7	665.4	631.7	882.5	1563.5		Key: +7P	mRNA binding	loss of chromatin silencing during replicative cell aging	cytoplasm
YNL193W		14	274367	276043	2	0.19466		413.0	219.1	348.1	271.4	344.0	388.7	708.5		Key:	molecular_function unknown	biological_process unknown	cellular_component unknown
YMR225C	MRPL44	13	721402	720959	2	0.19967		3901.1	1655.3	1155.8	1802.5	3044.3	4613.2	8156.7		Key:	structural constituent of ribosome	protein biosynthesis	mitochondrial large ribosomal subunit
YMR301C	ATM1	13	869626	867554	2	0.19997		1139.8	530.0	654.2	687.2	1085.7	1204.5	1956.9		Key: +2F	ATP-binding cassette (ABC) transporter activity	iron ion homeostasis	mitochondrial inner membrane
YGL172W	NUP49	7	180704	182122	3	0.00028316		2006.3	1201.5	1672.6	1554.6	1900.8	2728.5	2684.7		Key: +13P +2C	structural molecule activity	ribosomal large subunit-nucleus export	nuclear pore
YPL127C	HHO1	16	309603	308827	3	0.00058021		1838.2	974.1	1629.9	1215.2	1822.9	2558.6	2494.9		Key: +3P +3C	DNA binding	regulation of transcription, DNA-dependent	nucleus
YNR020C		14	668221	667409	3	0.00066948		1293.1	616.1	923.8	863.6	1102.1	1907.2	1998.5		Key:	molecular_function unknown	biological_process unknown	cellular_component unknown
YPR092W		16	718375	718680	3	0.0010957		39.5	5.7	23.8	25.8	31.5	65.2	66.5		Key: 0F 0P 0C	Empty	Empty	Empty
YKL169C		11	131073	130690	3	0.0012393		333.2	212.2	229.1	262.3	280.0	419.1	392.0		Key: 0F 0P 0C	Empty	Empty	Empty
YDL235C	YPD1	4	33918	33415	3	0.0012518		691.0	453.3	572.7	526.4	677.3	885.6	916.1		Key: +3P	transferase activity, transferring phosphorus-containing groups	response to osmotic stress	cytoplasm
YDR451C	YHP1	4	1362169	1361108	3	0.0016838		253.4	76.4	90.8	184.1	246.0	477.6	356.4		Key: +2F +4P	specific RNA polymerase II transcription factor activity	regulation of meiosis	nuclear chromosome
YDR177W	UBC1	4	816872	817519	3	0.0017803		6239.7	3615.7	4753.5	4823.2	5980.4	8430.1	8515.4		Key: +4P	ubiquitin conjugating enzyme activity	germination (sensu Saccharomyces)	proteasome complex (sensu Eukarya)
YBR178W		2	586028	586402	3	0.0020198		26.2	7.7	16.8	18.4	22.5	40.3	41.6		Key: 0F 0P 0C	Empty	Empty	Empty
YDL178W	DLD2	4	139523	141115	3	0.0022023		1848.2	905.4	1300.4	1382.2	1908.2	2913.9	2378.0		Key:	D-lactate dehydrogenase (cytochrome) activity	biological_process unknown	mitochondrial matrix
YDL205C	HEM3	4	93746	92763	3	0.0024559		245.8	95.2	162.4	157.6	234.6	382.4	370.0		Key: +4F +2C	hydroxymethylbilane synthase activity	heme biosynthesis	nucleus
YOL008W		15	310312	310935	3	0.0025314		229.1	95.7	154.0	173.6	209.3	327.4	328.6		Key:	molecular_function unknown	biological_process unknown	cellular_component unknown
YPL245W		16	85586	86950	3	0.0026465		493.7	234.2	385.4	361.0	490.6	688.1	683.2		Key: +2C	molecular_function unknown	biological_process unknown	nucleus
YBR185C	MBA1	2	599916	599080	3	0.0028023		1039.6	416.0	366.6	785.4	972.0	1851.2	1433.1		Key: +2P	molecular_function unknown	aerobic respiration	mitochondrial inner membrane
YDR257C	RMS1	4	971466	969982	3	0.0032707		161.3	75.6	127.6	108.2	161.0	219.3	232.3		Key:	molecular_function unknown	biological_process unknown	nucleus
YDR226W	ADK1	4	916478	917146	3	0.0032886		8064.9	5114.9	6294.1	5838.8	7936.7	10369.4	11217.7		Key: +2C	adenylate kinase activity	cell proliferation	mitochondrial intermembrane space
YCR100C		3	302217	301267	3	0.0035875		150.5	69.2	110.0	92.4	151.0	212.4	210.4		Key:	molecular_function unknown	biological_process unknown	cellular_component unknown
YGL047W		7	411553	412161	3	0.0036181		1395.6	1159.9	1287.9	1195.7	1429.7	1574.0	1578.5		Key: +3C	transferase activity, transferring hexosyl groups	biological_process unknown	endoplasmic reticulum
YOR135C		15	580500	580159	3	0.0039734		135.1	65.8	100.1	75.5	137.0	176.7	193.4		Key: 0F 0P 0C	Empty	Empty	Empty
YDL174C	DLD1	4	147590	145827	3	0.0039763		4976.0	2119.4	3514.8	3069.6	5606.3	7847.0	6567.6		Key: +2F +2P	D-lactate dehydrogenase (cytochrome) activity	aerobic respiration	mitochondrial inner membrane
YMR132C		13	535569	534943	3	0.004355		230.9	70.4	160.3	175.0	238.7	394.0	294.9		Key:	molecular_function unknown	biological_process unknown	cytoplasm
YKL144C	RPC25	11	176486	175848	3	0.0048659		896.5	157.1	229.1	619.3	837.8	1549.0	1428.5		Key:	DNA-directed RNA polymerase activity	transcription from Pol III promoter	DNA-directed RNA polymerase III complex
YBR014C		2	267298	266687	3	0.0051021		1152.4	957.6	1070.5	1012.5	1193.0	1318.5	1268.1		Key: +2C	molecular_function unknown	biological_process unknown	vacuole (sensu Fungi)
YPL274W	SAM3	16	22938	24701	3	0.0052795		157.8	48.4	102.4	101.5	153.5	236.3	243.6		Key: +2F +2C	S-adenosylmethionine transporter activity	S-adenosylmethionine transport	plasma membrane
YBR132C	AGP2	2	501398	499608	3	0.0054623		184.8	117.2	153.8	139.3	191.2	235.4	226.8		Key: +2F +4P +3C	carnitine transporter activity	carnitine transport	integral to plasma membrane
YOR091W		15	493265	494470	3	0.0057619		820.6	251.9	385.5	504.2	694.6	1438.1	1297.9		Key:	molecular_function unknown	biological_process unknown	cytoplasm
YBR282W	MRPL27	2	768198	768638	3	0.0058869		2479.3	538.4	579.3	1351.5	2305.4	4210.6	4463.6		Key: +2C	structural constituent of ribosome	protein biosynthesis	mitochondrial large ribosomal subunit
YKL137W		11	185988	186299	3	0.0059547		896.8	369.8	174.2	585.4	862.1	1437.0	1410.6		Key:	molecular_function unknown	biological_process unknown	cellular_component unknown
YER026C	CHO1	5	208473	207643	3	0.0059744		5175.6	3221.4	2978.9	3999.5	5116.3	7045.6	7097.3		Key:	CDP-diacylglycerol-serine O-phosphatidyltransferase activity	phosphatidylserine biosynthesis	endoplasmic reticulum
YMR290W-A		13	851421	851768	3	0.0060558		23.7	6.8	15.7	12.9	17.1	39.7	41.5		Key: 0F 0P 0C	Empty	Empty	Empty
YGL221C	NIF3	7	82290	81424	3	0.0067004		947.2	615.4	674.5	777.7	921.0	1233.9	1244.9		Key: +2C	molecular_function unknown	biological_process unknown	mitochondrion
YFL029C	CAK1	6	79159	78053	3	0.007169		798.9	515.2	610.9	629.3	715.5	1008.9	1094.2		Key: +4P	protein kinase activity	protein amino acid phosphorylation	cytoplasm
YOR282W		15	846997	847317	3	0.0072288		79.4	55.6	63.2	55.4	82.9	96.2	103.7		Key: 0F 0P 0C	Empty	Empty	Empty
YDR189W	SLY1	4	838385	840385	3	0.0072799		342.6	249.2	300.7	257.8	345.6	404.9	448.1		Key: +3C	SNARE binding	ER to Golgi transport	ER-Golgi transport vesicle
YLR261C	VPS63	12	668565	668239	3	0.0073775		190.3	86.1	97.4	144.0	178.7	277.9	268.5		Key: 0F 0P 0C	Empty	Empty	Empty
YDR412W		4	1294681	1295388	3	0.0073981		222.7	94.4	155.1	142.5	253.2	342.7	293.7		Key:	molecular_function unknown	rRNA processing	cytoplasm
YBL021C	HAP3	2	182059	181625	3	0.0074096		1639.4	1003.2	1345.0	1029.7	1579.0	2233.0	2399.6		Key: +2P	transcriptional activator activity	regulation of carbohydrate metabolism	CCAAT-binding factor complex
YPR131C	NAT3	16	794492	793905	3	0.0076066		823.7	450.4	632.7	563.7	835.0	1043.6	1090.9		Key: +2F	peptide alpha-N-acetyltransferase activity	N-terminal peptidyl-methionine acetylation	cytoplasm
YER042W	MXR1	5	234936	235490	3	0.0077055		4625.5	3394.8	3731.5	3956.9	4320.5	6155.5	5762.6		Key: +3P +2C	protein-methionine-S-oxide reductase activity	response to oxidative stress	nucleus
YPR143W		16	818317	819069	3	0.0078585		430.3	216.7	254.8	319.5	408.2	563.9	558.2		Key: +2C	molecular_function unknown	biological_process unknown	nucleus
YGL244W	RTF1	7	41498	43174	3	0.0083416		125.3	77.7	59.8	99.1	119.8	177.5	169.4		Key: +2P +3C	Pol II transcription elongation factor activity	transcription from Pol II promoter	Cdc73/Paf1 complex
YBR088C	POL30	2	425723	424947	3	0.0084622		2501.6	823.7	1467.4	1620.4	2464.8	3916.4	3790.1		Key: +8P	DNA polymerase processivity factor activity	postreplication repair	replication fork
YBL015W	ACH1	2	194087	195667	3	0.0085953		5486.4	2855.8	3600.3	4094.0	5607.6	7996.3	7150.9		Key: +2F +2P +2C	acetyl-CoA hydrolase activity	acetate metabolism	cytosol
YJL179W	PFD1	10	88785	89114	3	0.0087702		186.5	83.3	51.0	137.8	170.8	292.7	286.4		Key: +2F +3P +2C	chaperone activity	cytoskeleton organization and biogenesis	prefoldin complex
YOR007C	SGT2	15	339978	338938	3	0.0088296		6928.0	5685.9	6320.1	6049.4	7139.8	7896.4	7869.9		Key:	molecular_function unknown	biological_process unknown	cytoplasm
YOL062C	APM4	15	211994	210519	3	0.0090799		999.7	628.1	846.0	703.7	1090.8	1300.6	1272.7		Key: +2C	molecular_function unknown	intracellular protein transport	AP-2 adaptor complex
YOL027C	MDM38	15	273724	272003	3	0.0091388		2535.9	1237.9	2028.2	1924.3	2466.3	3249.0	3380.6		Key:	molecular_function unknown	mitochondrion organization and biogenesis	mitochondrion
YMR122C		13	511074	510700	3	0.0093026		137.4	60.7	70.1	86.5	132.3	203.6	215.5		Key: 0F 0P 0C	Empty	Empty	Empty
YBR221C	PDB1	2	666210	665110	3	0.0093045		4620.5	3353.6	4029.1	3850.0	4676.7	5394.0	5665.5		Key: +3C	pyruvate dehydrogenase (acetyl-transferring) activity	pyruvate metabolism	pyruvate dehydrogenase complex (sensu Eukarya)
YLR009W	RLP24	12	166536	167135	3	0.010073		1414.4	943.1	486.3	812.8	1715.6	1902.1	1880.6		Key: +2P	molecular_function unknown	ribosomal large subunit biogenesis	nucleolus
YCR106W	RDS1	3	310954	313452	3	0.01024		47.9	28.4	39.5	28.2	51.8	62.6	64.0		Key: +2F	transcription factor activity	response to xenobiotic stimulus	cellular_component unknown
YEL027W	CUP5	5	100769	101251	3	0.01097		9292.1	6362.7	6369.2	7760.0	8831.3	11637.0	12262.2		Key: +8P +2C	hydrogen ion transporter activity	vacuole organization and biogenesis	hydrogen-transporting ATPase V0 domain
YPL166W		16	237337	237978	3	0.011185		116.0	82.1	102.4	80.6	121.1	140.7	148.9		Key:	molecular_function unknown	biological_process unknown	cytoplasm
YNL005C	MRP7	14	622427	621312	3	0.011328		818.1	205.3	239.4	528.0	853.1	1325.7	1286.8		Key: +2F	peptidyltransferase activity	protein biosynthesis	mitochondrial large ribosomal subunit
YNR046W		14	707787	708194	3	0.012137		2655.1	1260.3	1781.3	1541.9	2791.8	3555.8	3959.6		Key: +5C	molecular_function unknown	biological_process unknown	nucleus
YGL057C		7	395833	394970	3	0.012446		342.6	214.6	271.1	299.7	340.4	432.9	416.0		Key:	molecular_function unknown	biological_process unknown	mitochondrion
YER127W	LCP5	5	414477	415550	3	0.012595		897.3	440.0	439.4	723.9	845.7	1239.8	1206.9		Key: +2P +2C	RNA binding	35S primary transcript processing	small nuclear ribonucleoprotein complex
YPR139C	VPS66	16	814052	813150	3	0.013079		688.5	369.9	516.5	430.3	735.7	882.1	998.2		Key:	molecular_function unknown	protein-vacuolar targeting	cytoplasm
YPL232W	SSO1	16	107275	108147	3	0.013116		2599.6	1139.1	1827.8	1996.0	2627.9	3511.0	3571.5		Key: +2P	t-SNARE activity	vesicle fusion	integral to plasma membrane
YNL174W		14	308074	308646	3	0.013266		107.0	46.4	72.4	71.0	102.2	138.3	141.7		Key: 0F 0P 0C	Empty	Empty	Empty
YPL086C	ELP3	16	386441	384768	3	0.013439		1136.3	646.6	910.4	618.6	1239.7	1505.8	1659.0		Key: +3F +2C	Pol II transcription elongation factor activity	regulation of transcription from Pol II promoter	DNA-directed RNA polymerase II, holoenzyme
YHR170W	NMD3	8	443827	445383	3	0.013498		1459.0	1014.4	816.8	1199.7	1303.8	2040.4	2008.1		Key: +2F +2C	protein binding	ribosomal large subunit assembly and maintenance	cytosolic large ribosomal subunit (sensu Eukarya)
YBL018C	POP8	2	186439	185963	3	0.013904		1163.8	592.7	877.8	1009.9	1171.0	1636.5	1421.2		Key: +2F +2P +2C	ribonuclease P activity	tRNA processing	nucleolar ribonuclease P complex
YER006W	NUG1	5	162722	164284	3	0.013943		1222.6	777.8	702.8	912.6	1212.7	1621.7	1719.3		Key: +2C	GTPase activity	rRNA processing	nucleus
YBR044C	TCM62	2	326020	324299	3	0.014218		122.9	38.0	59.7	95.6	123.4	184.7	175.7		Key: +2P	chaperone activity	protein complex assembly	mitochondrial inner membrane
YPL266W	DIM1	16	39121	40077	3	0.014445		661.3	201.0	266.1	525.0	661.4	1016.4	932.9		Key: +2P	rRNA (adenine-N6,N6-)-dimethyltransferase activity	35S primary transcript processing	nucleolus
YOR078W	BUD21	15	472726	473370	3	0.014583		1422.6	1039.7	1218.5	884.1	1347.3	2010.3	1840.6		Key: +2P	snoRNA binding	processing of 20S pre-rRNA	small nucleolar ribonucleoprotein complex
YCL031C	RRP7	3	65568	64675	3	0.014737		291.7	134.3	146.2	230.1	282.3	398.4	392.7		Key: +2P +2C	molecular_function unknown	35S primary transcript processing	nucleus
YPL097W	MSY1	16	364947	366425	3	0.014901		688.5	213.2	247.3	364.4	649.7	1090.6	1148.0		Key:	tyrosine-tRNA ligase activity	tyrosyl-tRNA aminoacylation	mitochondrion
YNL151C	RPC31	14	348521	347766	3	0.014947		1103.1	451.1	685.6	572.7	1090.5	1569.2	1814.2		Key:	DNA-directed RNA polymerase activity	transcription from Pol III promoter	DNA-directed RNA polymerase III complex
YOL093W	TRM10	15	142814	143695	3	0.014988		856.4	446.0	670.4	511.4	878.8	1237.2	1213.3		Key: +2C	tRNA (guanine) methyltransferase activity	tRNA methylation	nucleus
YDR100W		4	655007	655438	3	0.015072		2363.6	1611.3	2054.3	1772.2	2519.8	2861.3	2961.6		Key:	molecular_function unknown	biological_process unknown	COPI-coated vesicle
YBR294W	SUL1	2	789192	791771	3	0.015222		5386.9	2664.5	3186.4	4048.0	6101.2	8286.6	6656.1		Key: +2F +2P +2C	sulfate transporter activity	sulfate transport	plasma membrane
YPR060C	ARO7	16	675626	674856	3	0.015314		264.0	72.3	117.0	169.2	299.2	444.8	366.9		Key: +2C	chorismate mutase activity	aromatic amino acid family biosynthesis	nucleus
YOR359W	VTS1	15	1011185	1012756	3	0.01532		497.2	365.0	346.4	234.1	509.8	630.6	648.9		Key: +2F	intracellular transporter activity	protein-vacuolar targeting	cytosol
YPL118W	MRP51	16	326627	327661	3	0.015356		326.6	144.3	159.2	217.2	339.6	489.5	482.5		Key: +2F +3P +2C	structural constituent of ribosome	translational initiation	mitochondrial small ribosomal subunit
YDR211W	GCD6	4	884720	886858	3	0.015936		343.5	217.1	263.0	226.7	364.7	449.2	468.5		Key: +2C	translation initiation factor activity	translational initiation	eukaryotic translation initiation factor 2B complex
YOR094W	ARF3	15	502795	503346	3	0.015993		790.5	441.9	428.3	590.8	788.6	1089.5	1109.1		Key:	ARF small monomeric GTPase activity	intracellular protein transport	cellular_component unknown
YPR107C	YTH1	16	742060	741434	3	0.016049		364.5	272.8	298.4	296.7	385.7	444.3	412.6		Key: +6P +2C	cleavage/polyadenylation specificity factor activity	mRNA cleavage	mRNA cleavage and polyadenylation specificity factor complex
YNL038W	GPI15	14	557018	557781	3	0.016314		279.9	128.3	138.7	199.6	284.2	461.0	371.2		Key: +2P	molecular_function unknown	GPI anchor biosynthesis	cellular_component unknown
YOR179C	SYC1	15	672411	671845	3	0.016904		475.2	258.3	320.7	374.6	514.3	665.8	573.1		Key: +2P +2C	molecular_function unknown	transcription termination from Pol II promoter, poly(A)-independent	mRNA cleavage and polyadenylation specificity factor complex
YNL084C	END3	14	471102	470053	3	0.017145		461.5	265.7	385.4	392.4	474.9	614.8	542.6		Key: +5P	protein binding, bridging	polar budding	actin cortical patch (sensu Saccharomyces)
YPL037C	EGD1	16	481896	481423	3	0.017165		12480.6	7178.0	9417.1	9545.0	12317.3	16076.4	17123.5		Key:	chaperone activity	nascent polypeptide association	nascent polypeptide-associated complex
YOR272W	YTM1	15	832810	834192	3	0.017519		1654.9	782.6	1054.4	1079.2	1896.0	2463.0	2174.6		Key: +3P +2C	molecular_function unknown	chromosome organization and biogenesis (sensu Eukarya)	nucleolus
YDR041W	RSM10	4	539798	540409	3	0.017766		2270.7	1060.8	966.1	1547.2	2286.5	3518.1	3352.3		Key:	structural constituent of ribosome	protein biosynthesis	mitochondrial small ribosomal subunit
YBL009W		2	207159	209189	3	0.017815		1344.6	855.5	1059.9	927.2	1310.2	1796.1	1846.4		Key:	protein serine/threonine kinase activity	meiosis	nucleus
YNL002C	RLP7	14	627141	626173	3	0.01846		1143.2	412.7	553.7	746.9	926.2	1669.4	1878.6		Key: +2P	rRNA binding	ribosomal large subunit biogenesis	nucleolus
YBL070C		2	90923	90603	3	0.018799		49.8	30.9	38.4	31.1	53.9	65.0	67.6		Key: 0F 0P 0C	Empty	Empty	Empty
YPR094W	RDS3	16	720633	720956	3	0.019886		1409.2	929.5	1062.2	1075.5	1252.0	1875.2	1995.9		Key: +2F	transcription factor activity	response to xenobiotic stimulus	cellular_component unknown
YML027W	YOX1	13	221406	222563	3	0.020354		634.2	240.4	314.0	294.5	691.3	853.5	845.9		Key: +2F +2P	DNA binding	regulation of mitotic cell cycle	nucleus
YPL046C	ELC1	16	466938	466639	3	0.020448		756.1	377.7	450.9	523.5	794.2	1053.6	1050.1		Key:	transcriptional elongation regulator activity	RNA elongation from Pol II promoter	transcription elongation factor complex
YCR019W	MAK32	3	152834	153925	3	0.020782		409.4	293.0	324.4	320.8	449.1	498.5	477.8		Key:	molecular_function unknown	host-pathogen interaction	cellular_component unknown
YJL194W	CDC6	10	69337	70878	3	0.020823		159.2	78.8	81.8	107.0	158.7	207.1	217.5		Key: +3F	protein binding	pre-replicative complex formation and maintenance	pre-replicative complex
YBL107C		2	10551	9961	3	0.021115		718.2	488.1	636.3	481.2	745.2	938.3	946.4		Key:	molecular_function unknown	biological_process unknown	cytoplasm
YKL143W	LTV1	11	176786	178177	3	0.021302		571.2	70.4	117.4	383.3	630.8	947.4	864.5		Key:	molecular_function unknown	biological_process unknown	cytoplasm
YCR064C		3	228500	228090	3	0.021359		42.7	28.1	33.2	27.3	43.3	55.5	60.8		Key: 0F 0P 0C	Empty	Empty	Empty
YMR239C	RNT1	13	749676	748261	3	0.021383		410.9	212.5	177.9	255.8	475.8	583.8	557.5		Key:	ribonuclease III activity	35S primary transcript processing	nucleolus
YOR284W	HUA2	15	848475	849206	3	0.021422		182.6	72.5	109.4	136.4	184.3	261.4	238.1		Key:	molecular_function unknown	actin cortical patch assembly	cytoplasm
YNL135C	FPR1	14	372226	371882	3	0.021679		11713.6	7725.9	9066.2	9994.2	12244.3	14767.8	13834.7		Key: +2F +2C	peptidyl-prolyl cis-trans isomerase activity	ribosome assembly	nucleus
YER061C	CEM1	5	279624	278296	3	0.021971		246.2	157.7	161.6	188.1	239.5	326.7	332.8		Key: +2F +2P	3-oxoacyl-[acyl-carrier protein] synthase activity	hexadecanal biosynthesis	mitochondrion
YPL241C	CIN2	16	96258	95372	3	0.022426		390.9	157.8	211.5	226.3	465.5	576.6	548.0		Key:	molecular_function unknown	microtubule-based process	cellular_component unknown
YBL050W	SEC17	2	125090	126084	3	0.022504		2447.5	1719.9	1703.9	2058.3	2537.0	3051.3	2941.8		Key: +3P	soluble NSF attachment protein activity	ER to Golgi transport	peripheral to membrane of membrane fraction
YKR033C		11	506946	506521	3	0.022537		89.8	75.3	68.8	58.1	94.5	114.9	118.1		Key: 0F 0P 0C	Empty	Empty	Empty
YJR112W	NNF1	10	636945	637550	3	0.022689		979.5	594.0	331.7	588.5	972.9	1273.9	1582.2		Key: +2C	molecular_function unknown	chromosome segregation	spindle pole
YBR210W	ERV15	2	645507	645935	3	0.022692		1120.1	598.2	826.0	755.4	1210.2	1412.7	1552.0		Key:	molecular_function unknown	axial budding	integral to membrane
YLR029C	RPL15A	12	202591	201977	3	0.02274		8397.8	5654.1	5429.4	6104.4	9262.6	10461.9	10992.6		Key: +2F +2P	RNA binding	protein biosynthesis	cytosolic large ribosomal subunit (sensu Eukarya)
YBR180W	DTR1	2	589698	591416	3	0.022868		101.2	64.4	48.0	80.4	101.4	141.8	135.8		Key: +3F +2P	amine/polyamine transporter activity	amine/polyamine transport	prospore membrane
YOR103C	OST2	15	516841	516449	3	0.023011		720.8	495.5	573.4	518.8	787.2	861.8	861.9		Key: +2F +2P	dolichyl-diphosphooligosaccharide-protein glycotransferase activity	N-linked glycosylation	oligosaccharyl transferase complex
YHR197W	RIX1	8	493894	496185	3	0.02315		678.6	369.1	385.9	461.8	704.2	933.7	964.0		Key: +3P +2C	molecular_function unknown	ribosome-nucleus export	nucleoplasm
YNL022C		14	592897	591425	3	0.023158		529.3	283.2	390.4	368.4	598.2	726.2	677.4		Key:	molecular_function unknown	biological_process unknown	nucleus
YNL191W		14	280431	281504	3	0.023436		398.3	235.9	319.0	264.1	384.5	500.2	586.0		Key:	molecular_function unknown	biological_process unknown	cytoplasm
YNL056W		14	517247	517840	3	0.023503		1021.4	599.4	758.7	773.0	1092.0	1291.0	1295.0		Key:	molecular_function unknown	biological_process unknown	cytoplasm
YER168C	CCA1	5	522664	521024	3	0.023518		346.4	206.3	266.6	250.5	390.2	445.8	436.7		Key: +7C	tRNA adenylyltransferase activity	tRNA modification	cytoplasm
YJL148W	RPA34	10	140355	141056	3	0.02363		1218.3	587.3	365.5	798.6	1278.5	1847.9	1812.0		Key: +3C	DNA-directed RNA polymerase activity	transcription from Pol I promoter	DNA-directed RNA polymerase I complex
YPL161C	BEM4	16	246219	244318	3	0.023784		497.1	358.5	358.0	415.0	521.1	614.9	587.6		Key: +3P +2C	molecular_function unknown	establishment of cell polarity (sensu Saccharomyces)	nucleus
YDR178W	SDH4	4	817944	818489	3	0.02386		8710.4	3819.2	5769.4	7209.8	8735.3	11731.0	11741.0		Key: +2F +2P	succinate dehydrogenase (ubiquinone) activity	mitochondrial electron transport, succinate to ubiquinone	respiratory chain complex II (sensu Eukarya)
YMR002W		13	272193	272663	3	0.024046		9855.1	5727.9	6583.2	7159.7	11105.2	12914.2	12579.9		Key: +2C	molecular_function unknown	biological_process unknown	nucleus
YCL001W	RER1	3	111913	112479	3	0.024246		853.7	497.4	568.8	604.6	974.4	1184.4	1065.1		Key:	molecular_function unknown	ER to Golgi transport	COPII-coated vesicle
YHR061C	GIC1	8	222479	221535	3	0.024398		184.2	90.9	63.4	115.5	180.3	259.9	280.7		Key: +3P +4C	small GTPase regulatory/interacting protein activity	establishment of cell polarity (sensu Saccharomyces)	actin cap (sensu Saccharomyces)
YML069W	POB3	13	135500	137158	3	0.024703		1949.1	1445.4	1407.5	1625.3	2065.1	2530.3	2231.1		Key: +3P	chromatin binding	chromatin remodeling	nucleus
YPR052C	NHP6A	16	665969	665688	3	0.024746		1273.2	660.5	743.6	903.0	1369.1	1714.6	1756.3		Key: +2F +6P	chromatin binding	regulation of transcription from Pol II promoter	nuclear chromatin
YGL200C	EMP24	7	123308	122697	3	0.02484		7222.8	4981.7	5930.4	5611.0	6947.6	8801.4	9688.4		Key: +3P +3C	molecular_function unknown	vesicle organization and biogenesis	endoplasmic reticulum
YBR148W	YSW1	2	537832	539661	3	0.025224		136.2	75.9	88.4	119.1	138.8	180.9	170.7		Key:	molecular_function unknown	biological_process unknown	cellular_component unknown
YNL100W		14	437613	438317	3	0.025283		2141.1	1401.1	1774.0	1659.4	2163.4	2973.1	2573.4		Key:	molecular_function unknown	biological_process unknown	mitochondrion
YKR085C	MRPL20	11	599323	598736	3	0.025335		2712.2	1150.0	1435.4	1369.3	2697.6	3998.0	4396.9		Key: +2P +2C	structural constituent of ribosome	mitochondrial genome maintenance	mitochondrial large ribosomal subunit
YER057C	HMF1	5	271124	270735	3	0.025469		3734.0	2363.2	2460.7	2836.4	4082.0	4635.3	4844.2		Key: +3C	molecular_function unknown	biological_process unknown	nucleus
YBR029C	CDS1	2	297704	296331	3	0.025652		1651.5	655.9	1052.4	1152.7	1811.9	2349.7	2279.9		Key: +2P +2C	phosphatidate cytidylyltransferase activity	phosphatidylserine metabolism	mitochondrion
YDR339C		4	1150510	1149941	3	0.025911		862.7	665.3	442.8	544.3	892.1	1336.9	1156.7		Key:	molecular_function unknown	biological_process unknown	cellular_component unknown
YER070W	RNR1	5	298948	301614	3	0.025969		2107.4	787.8	1023.1	1031.5	2276.6	3068.5	3439.7		Key: +2C	ribonucleoside-diphosphate reductase activity	DNA replication	cytoplasm
YGR205W		7	909216	910088	3	0.026291		193.2	114.7	120.0	150.0	204.3	296.0	232.4		Key: +3C	molecular_function unknown	biological_process unknown	cytoplasm
YOL042W	NGL1	15	249823	250914	3	0.026659		330.4	110.1	122.3	250.2	361.9	547.2	443.0		Key:	endonuclease activity	biological_process unknown	mitochondrion
YHR065C	RRP3	8	229038	227533	3	0.026891		1212.2	625.6	539.1	876.6	1195.6	1934.0	1674.4		Key:	ATP-dependent RNA helicase activity	35S primary transcript processing	nucleolus
YDR354W	TRP4	4	1184736	1185878	3	0.027382		1839.8	1199.1	1051.2	1287.5	2029.3	2332.8	2502.2		Key: +2P +2C	anthranilate phosphoribosyltransferase activity	tryptophan biosynthesis	nucleus
YBL080C	PET112	2	74692	73067	3	0.027544		188.5	72.1	129.1	148.2	156.8	260.1	275.3		Key: +3P	molecular_function unknown	aerobic respiration	mitochondrion
YGR172C	YIP1	7	843594	842848	3	0.028088		406.6	217.6	277.5	220.3	397.6	589.1	638.5		Key: +2C	molecular_function unknown	vesicle-mediated transport	membrane
YLR021W		12	183622	184161	3	0.028199		853.2	467.0	441.8	608.4	926.7	1186.4	1163.1		Key:	molecular_function unknown	biological_process unknown	cellular_component unknown
YLL022C		12	100200	99043	3	0.028383		704.7	431.7	615.6	489.3	751.6	869.1	913.4		Key:	molecular_function unknown	biological_process unknown	nucleus
YNL001W	DOM34	14	627455	628615	3	0.028404		514.1	281.1	299.6	446.4	511.4	783.0	611.5		Key: +2P	molecular_function unknown	meiosis	cytoplasm
YLR439W	MRPL4	12	1014487	1015446	3	0.028463		1867.4	650.0	790.2	695.7	2095.6	2731.7	3205.3		Key:	structural constituent of ribosome	protein biosynthesis	mitochondrial large ribosomal subunit
YPL215W	CBP3	16	147415	148422	3	0.028568		1103.1	447.2	441.6	572.1	1215.4	1653.0	1771.7		Key:	molecular_function unknown	protein complex assembly	mitochondrial membrane
YOL080C	REX4	15	181426	180557	3	0.028869		1124.7	515.1	324.4	640.5	1113.2	1686.5	1703.4		Key: +2F +2P +2C	3'-5'-exonuclease activity	ribosome assembly	nucleus
YBR106W	PHO88	2	452615	453181	3	0.029771		6530.8	3743.0	5234.2	4511.8	6684.2	8081.7	9199.3		Key: +3F +3P	phosphate transporter activity	phosphate transport	membrane
YNL177C	MRPL22	14	304615	303686	3	0.030762		373.0	162.0	180.9	237.9	378.6	537.4	578.3		Key: +2F +3P +2C	structural constituent of ribosome	aerobic respiration	mitochondrial large ribosomal subunit
YLR215C		12	571860	570778	3	0.031027		366.6	182.5	226.7	221.8	422.6	470.4	517.4		Key:	molecular_function unknown	biological_process unknown	cytoplasm
YIL096C		9	183124	182114	3	0.031326		462.3	363.8	222.9	269.8	471.1	671.7	665.2		Key: +2C	molecular_function unknown	biological_process unknown	nucleus
YLR126C		12	395521	394766	3	0.031436		219.8	115.8	102.5	148.4	255.4	305.3	287.0		Key:	molecular_function unknown	biological_process unknown	cytoplasm
YNL182C	IPI3	14	297627	295960	3	0.032104		182.0	43.7	57.5	111.4	212.5	290.3	260.4		Key:	molecular_function unknown	ribosomal large subunit assembly and maintenance	nucleus
YDR197W	CBS2	4	851221	852390	3	0.032281		268.5	209.8	130.1	164.5	287.9	385.4	378.6		Key:	molecular_function unknown	protein biosynthesis	mitochondrial inner membrane
YPR041W	TIF5	16	648699	649916	3	0.033287		2159.8	1331.6	1350.3	1412.7	2376.0	2815.5	2871.5		Key: +4F +3P	translation initiation factor activity	mature ribosome assembly	cytosolic small ribosomal subunit (sensu Eukarya)
YLR405W		12	929787	930890	3	0.033332		450.3	195.0	256.9	292.0	524.4	596.8	627.4		Key:	tRNA dihydrouridine synthase activity	tRNA modification	cellular_component unknown
YML043C	RRN11	13	191767	190244	3	0.033736		95.0	37.7	28.1	53.2	85.5	127.0	141.8		Key:	RNA polymerase I transcription factor activity	transcription from Pol I promoter	RNA polymerase I transcription factor complex
YPL087W	YDC1	16	383450	384403	3	0.034304		1813.1	1331.0	1439.0	1512.1	1867.9	2013.2	2043.2		Key: +2P	ceramidase activity	response to heat	endoplasmic reticulum
YDR416W	SYF1	4	1298420	1300999	3	0.034625		274.7	197.0	224.8	178.4	285.1	336.2	380.0		Key: +3P	molecular_function unknown	nuclear mRNA splicing, via spliceosome	spliceosome complex
YPR109W		16	744685	745569	3	0.03493		254.6	205.4	216.8	168.3	260.1	331.2	324.8		Key:	molecular_function unknown	biological_process unknown	cellular_component unknown
YDL063C		4	340134	338272	3	0.035124		378.3	197.6	126.3	235.6	374.2	577.3	583.1		Key: +2C	molecular_function unknown	biological_process unknown	nucleus
YOR259C	RPT4	15	813706	812393	3	0.035307		3565.9	3014.9	2986.7	3194.2	3556.5	4139.2	4116.0		Key: +3F +2P +4C	endopeptidase activity	ubiquitin-dependent protein catabolism	nucleus
YGR208W	SER2	7	911886	912815	3	0.035339		1069.6	605.2	512.1	574.2	1001.3	1421.9	1769.7		Key: +2C	phosphoserine phosphatase activity	serine family amino acid biosynthesis	nucleus
YNL284C	MRPL10	14	104100	103132	3	0.035408		3392.3	1797.1	1742.4	1997.9	3596.9	4834.9	5141.1		Key:	structural constituent of ribosome	protein biosynthesis	mitochondrial large ribosomal subunit
YDR432W	NPL3	4	1328771	1330015	3	0.035882		558.7	133.0	199.7	230.7	585.0	864.6	974.0		Key: +2P +3C	mRNA binding	mRNA-nucleus export	nucleus
YOL039W	RPP2A	15	254295	254615	3	0.036083		10892.1	5998.2	6749.2	6510.0	11452.2	14950.7	16001.6		Key: +3P	structural constituent of ribosome	translational elongation	cytosolic large ribosomal subunit (sensu Eukarya)
YBL002W	HTB2	2	236457	236852	3	0.036118		3937.0	1354.1	2549.0	2542.3	4540.5	5373.8	5547.8		Key:	DNA binding	chromatin assembly/disassembly	nuclear nucleosome
YCR087C-A		3	264463	264002	3	0.036206		943.2	399.1	525.9	384.7	954.8	1397.5	1623.3		Key:	molecular_function unknown	biological_process unknown	nucleolus
YMR300C	ADE4	13	867090	865558	3	0.037324		161.7	81.4	53.1	75.9	182.3	231.4	262.3		Key: +3P	amidophosphoribosyltransferase activity	purine base metabolism	cytoplasm
YOR189W	IES4	15	689624	689974	3	0.037666		414.8	87.5	100.7	296.1	460.7	663.2	596.4		Key:	molecular_function unknown	biological_process unknown	nucleus
YMR269W		13	804455	805090	3	0.037765		86.1	48.3	57.3	58.8	88.9	117.5	119.6		Key:	molecular_function unknown	cell growth and/or maintenance	nucleolus
YPR047W	MSF1	16	657524	658933	3	0.037909		287.4	127.6	133.7	168.4	294.0	431.7	446.6		Key: +2F	phenylalanine-tRNA ligase activity	protein biosynthesis	mitochondrion
YML023C		13	228664	226994	3	0.03802		630.6	342.4	489.2	468.2	655.3	775.6	846.8		Key:	molecular_function unknown	DNA repair	nucleus
YPL208W		16	157841	159592	3	0.03837		525.7	290.6	296.9	352.0	596.1	748.6	704.1		Key: +2C	molecular_function unknown	biological_process unknown	nucleus
YMR230W	RPS10B	13	732413	733140	3	0.038456		11681.8	8970.3	7499.3	7915.4	12204.4	13800.3	16480.7		Key: +2P	structural constituent of ribosome	protein biosynthesis	cytosolic small ribosomal subunit (sensu Eukarya)
YHR143W-A	RPC10	8	387234	387446	3	0.038597		1786.3	813.4	907.1	1029.6	2074.7	2426.9	2649.3		Key: +3P +3C	DNA-directed RNA polymerase activity	transcription from Pol II promoter	DNA-directed RNA polymerase I complex
YMR131C	RRB1	13	534697	533162	3	0.03938		1018.6	321.9	548.0	675.0	1204.6	1428.3	1387.8		Key: +2P	molecular_function unknown	ribosome biogenesis	nucleolus
YOR004W		15	333592	334356	3	0.039683		2229.3	1233.9	1345.5	1480.0	2209.3	3046.1	3146.6		Key: +2P +2C	molecular_function unknown	rRNA processing	mitochondrion
YGR173W		7	843857	844963	3	0.039942		567.9	343.1	361.2	350.1	600.2	752.4	829.6		Key:	molecular_function unknown	biological_process unknown	cytoplasm
YOR313C	SPS4	15	902869	901853	3	0.040012		248.2	81.2	84.6	138.6	277.1	402.1	383.0		Key: +3P	molecular_function unknown	meiosis	cellular_component unknown
YML106W	URA5	13	56773	57453	3	0.040698		7341.2	4633.9	4129.6	5312.1	8070.0	9292.4	9931.3		Key: +3C	orotate phosphoribosyltransferase activity	pyrimidine base biosynthesis	cytoplasm
YPL146C		16	277528	276161	3	0.040833		231.1	104.7	86.1	148.2	194.2	334.0	359.5		Key: +3C	molecular_function unknown	biological_process unknown	nucleolus
YDR298C	ATP5	4	1058806	1058168	3	0.041781		3206.1	1814.9	1954.4	2167.3	3610.6	4747.3	4102.8		Key: +3F +2P +3C	structural molecule activity	ATP synthesis coupled proton transport	proton-transporting ATP synthase, stator stalk (sensu Eukarya)
YER141W	COX15	5	453454	454914	3	0.042036		2153.4	1496.4	1717.3	1837.8	2293.1	2739.5	2341.1		Key: +3P	molecular_function unknown	cytochrome c oxidase biogenesis	mitochondrial inner membrane
YPL234C	TFP3	16	105440	104946	3	0.042336		5280.8	3141.1	3714.5	4058.8	6020.1	6591.9	6426.2		Key: +2F +2P +2C	hydrogen-transporting ATPase activity, rotational mechanism	vacuolar acidification	hydrogen-transporting ATPase V0 domain
YOR252W		15	803777	804202	3	0.042663		424.7	137.8	214.0	311.5	455.8	574.5	603.2		Key:	molecular_function unknown	biological_process unknown	nucleus
YOL053W		15	230083	231270	3	0.042821		1483.6	867.7	1077.6	1038.9	1426.6	1928.4	2146.6		Key:	molecular_function unknown	biological_process unknown	cellular_component unknown
YNL153C	GIM3	14	346058	345669	3	0.042859		2017.3	768.8	939.0	1284.2	2299.5	2842.6	2933.0		Key: +2P +3C	tubulin binding	tubulin folding	prefoldin complex
YBL039C	URA7	2	145693	143954	3	0.042925		1308.3	599.7	631.6	801.5	1529.9	2198.3	1722.8		Key: +2F +3P	CTP synthase activity	phospholipid biosynthesis	cytosol
YLL011W	SOF1	12	127522	128991	3	0.043993		853.7	396.3	300.2	463.4	1014.0	1354.3	1149.9		Key: +3P +3C	snoRNA binding	35S primary transcript processing	small nuclear ribonucleoprotein complex
YNR021W		14	668376	669590	3	0.044171		1658.3	1032.8	917.8	1115.8	1916.3	2244.8	2158.4		Key:	molecular_function unknown	biological_process unknown	endoplasmic reticulum
YMR093W	UTP15	13	454014	455555	3	0.044195		507.2	238.9	267.0	335.8	584.9	633.6	690.2		Key: +2P	snoRNA binding	processing of 20S pre-rRNA	small nucleolar ribonucleoprotein complex
YPR069C	SPE3	16	685432	684551	3	0.044837		2196.8	1255.7	1229.4	1553.6	2418.9	3110.3	2878.1		Key: +2F +2P +2C	spermidine synthase activity	spermidine biosynthesis	nucleus
YOR187W	TUF1	15	684030	685343	3	0.045126		4243.6	1712.9	1529.9	3294.7	4493.7	5850.6	6056.0		Key:	translation elongation factor activity	translational elongation	mitochondrial matrix
YLL002W	RTT109	12	146290	147600	3	0.046249		171.0	30.5	61.9	114.7	190.9	245.3	263.8		Key:	molecular_function unknown	negative regulation of DNA transposition	nucleus
YJR102C	VPS25	10	619679	619071	3	0.046347		606.4	279.0	361.5	455.6	685.9	799.6	799.8		Key: +3P	molecular_function unknown	negative regulation of transcription by glucose	endosome
YKL172W	EBP2	11	125764	127047	3	0.046959		769.5	100.4	126.1	566.2	764.1	1198.5	1173.7		Key:	molecular_function unknown	rRNA processing	nucleolus
YPR178W	PRP4	16	892326	893723	3	0.047005		487.6	327.2	362.1	373.9	541.9	564.6	598.4		Key:	pre-mRNA splicing factor activity	nuclear mRNA splicing, via spliceosome	small nuclear ribonucleoprotein complex
YNL090W	RHO2	14	456565	457143	3	0.047482		1025.4	541.6	593.8	681.6	1218.1	1341.6	1337.8		Key: +2F +5P	signal transducer activity	actin filament organization	intracellular
YGR159C	NSR1	7	807659	806415	3	0.047748		2742.5	1551.6	1901.3	1843.5	2686.1	3917.2	3877.7		Key: +2F +2P +2C	RNA binding	rRNA processing	nucleolus
YBR163W	DEM1	2	565680	567437	3	0.048443		455.8	381.9	390.6	308.5	456.2	607.5	595.9		Key:	molecular_function unknown	biological_process unknown	mitochondrion
YKL009W	MRT4	11	425885	426595	3	0.04999		3608.6	2173.0	1552.4	2494.3	3932.6	5358.0	4801.8		Key: +3P +2C	molecular_function unknown	ribosomal large subunit biogenesis	nucleus
YKL120W	OAC1	11	216990	217964	3	0.050026		4717.8	2366.2	2076.6	2857.1	5580.0	6104.5	6788.4		Key: +2F +2P	sulfate porter activity	sulfate transport	mitochondrial inner membrane
YEL052W	AFG1	5	56571	58100	3	0.050082		1523.7	806.6	1147.1	998.7	1304.2	2100.5	2399.4		Key:	ATPase activity	biological_process unknown	mitochondrion
YBR246W		2	711548	712711	3	0.050119		919.2	319.7	510.8	710.1	965.4	1258.0	1297.3		Key:	molecular_function unknown	biological_process unknown	cellular_component unknown
YEL051W	VMA8	5	58378	59148	3	0.050805		908.6	509.0	592.5	641.5	1067.0	1216.3	1105.5		Key: +2F +2P +3C	hydrogen-transporting ATPase activity, rotational mechanism	vacuolar acidification	hydrogen-transporting ATPase V1 domain
YBL041W	PRE7	2	141212	141937	3	0.051023		6504.3	5127.7	5264.6	5459.3	6592.3	7590.1	7931.2		Key: +2F +2P +2C	endopeptidase activity	ubiquitin-dependent protein catabolism	proteasome core complex (sensu Eukarya)
YDR267C		4	1003494	1002502	3	0.051137		577.6	386.9	365.0	380.6	660.8	795.1	740.4		Key: +3C	molecular_function unknown	biological_process unknown	cytoplasm
YGL225W	VRG4	7	76892	77905	3	0.051451		3773.7	2106.0	2285.1	2479.3	4036.4	4935.2	5425.4		Key: +2F +4P	nucleotide-sugar transporter activity	lipid glycosylation	Golgi apparatus
YPL227C	ALG5	16	121167	120163	3	0.052299		635.8	283.4	345.6	451.9	612.5	890.7	958.6		Key:	dolichyl-phosphate beta-glucosyltransferase activity	N-linked glycosylation	endoplasmic reticulum membrane
YGL101W		7	312194	312841	3	0.05245		471.2	255.9	181.2	275.7	491.4	720.1	726.3		Key: +2C	molecular_function unknown	biological_process unknown	nucleus
YLR204W	QRI5	12	552272	552607	3	0.052561		3972.4	2294.5	2417.2	3226.0	3435.9	5297.1	5797.6		Key:	molecular_function unknown	biological_process unknown	mitochondrion
YDR321W	ASP1	4	1108695	1109840	3	0.0527		2786.8	1668.4	1802.8	1310.6	2991.7	3783.5	4382.8		Key: +2P +2C	asparaginase activity	asparagine catabolism	intracellular
YDL148C	NOP14	4	190587	188155	3	0.052765		259.6	174.5	176.4	172.3	215.4	365.4	396.2		Key: +2P +3C	snoRNA binding	processing of 20S pre-rRNA	nucleus
YBR104W	YMC2	2	449624	450613	3	0.053469		487.3	301.9	326.2	404.4	510.1	583.1	591.1		Key:	transporter activity	transport	mitochondrial inner membrane
YHR051W	COX6	8	209698	210144	3	0.05373		7479.4	6280.3	4945.8	5259.2	7873.5	9872.6	9687.7		Key:	cytochrome-c oxidase activity	aerobic respiration	respiratory chain complex IV (sensu Eukarya)
YNL086W		14	466334	466642	3	0.053929		562.2	303.8	334.8	333.7	661.4	740.6	766.8		Key:	molecular_function unknown	biological_process unknown	endosome
YBL016W	FUS3	2	192416	193477	3	0.054128		636.3	381.1	434.0	444.3	578.0	826.7	895.0		Key: +3P +3C	MAP kinase activity	signal transduction during conjugation with cellular fusion	cytoplasm
YNR029C		14	678487	677198	3	0.055252		1211.8	876.9	862.2	1041.9	1316.9	1560.4	1369.3		Key:	molecular_function unknown	biological_process unknown	cytoplasm
YBR055C	PRP6	2	347261	344562	3	0.055366		403.8	283.0	299.8	303.0	372.8	531.5	552.5		Key:	pre-mRNA splicing factor activity	nuclear mRNA splicing, via spliceosome	small nuclear ribonucleoprotein complex
YOR145C	PNO1	15	606171	605347	3	0.056935		2032.0	1088.6	1467.5	1546.0	2265.2	2639.1	2424.2		Key: +2F +4P +2C	chaperone activity	protein complex assembly	nucleolus
YBR070C		2	379894	379181	3	0.057074		1119.1	537.5	805.2	658.1	1242.3	1765.0	1527.2		Key:	molecular_function unknown	biological_process unknown	cellular_component unknown
YAR008W	SEN34	1	158969	159796	3	0.057352		605.0	407.9	219.0	390.1	676.5	779.3	864.6		Key: +2C	tRNA-intron endonuclease activity	tRNA splicing	nuclear inner membrane
YKR069W	MET1	11	571254	573035	3	0.058417		3574.9	1854.0	1090.1	2415.6	2876.3	6118.5	5907.2		Key: +2F +5P	uroporphyrin-III C-methyltransferase activity	siroheme biosynthesis	cellular_component unknown
YGR035C		7	557424	557074	3	0.060042		202.2	61.8	73.1	88.7	168.3	310.1	308.1		Key:	molecular_function unknown	biological_process unknown	cellular_component unknown
YBR247C	ENP1	2	714412	712961	3	0.060533		467.8	142.2	134.1	236.3	484.8	657.8	739.4		Key: +3P +2C	snoRNA binding	cell growth and/or maintenance	nucleus
YDR179W-A		4	820011	820817	3	0.060726		203.8	156.0	173.2	180.0	188.5	233.2	251.2		Key:	molecular_function unknown	biological_process unknown	cellular_component unknown
YPR112C	MRD1	16	751915	749252	3	0.060994		195.8	102.3	116.9	129.9	199.8	288.9	280.7		Key: +2F	snoRNA binding	35S primary transcript processing	nucleolus
YNR038W	DBP6	14	695594	697483	3	0.061677		699.4	347.1	509.5	415.1	775.5	860.7	1004.9		Key: +2P	ATP-dependent RNA helicase activity	35S primary transcript processing	nucleolus
YDL135C	RDI1	4	219288	218680	3	0.062364		1523.3	959.0	1219.3	1187.8	1724.9	1949.0	1773.5		Key: +2F +3P	Rho GDP-dissociation inhibitor activity	actin filament organization	cytosol
YLR312W-A	MRPL15	12	759385	760243	3	0.062434		2576.4	1066.7	1475.2	1899.2	2875.7	3292.7	3495.2		Key: +2C	structural constituent of ribosome	protein biosynthesis	mitochondrial large ribosomal subunit
YLR002C	NOC3	12	156333	154342	3	0.06393		1056.5	791.2	480.8	613.0	1121.0	1539.5	1505.3		Key: +2F +2P +2C	protein binding	rRNA processing	nucleolus
YNL110C	NOP15	14	418488	417826	3	0.064091		772.1	407.9	403.3	604.9	811.6	1192.1	887.1		Key: +2P +2C	molecular_function unknown	ribosomal large subunit biogenesis	nucleus
YNL175C	NOP13	14	308612	307401	3	0.064961		2142.8	1039.4	858.4	1194.6	2192.5	3114.3	3460.6		Key: +2C	RNA binding	biological_process unknown	nucleoplasm
YNL207W	RIO2	14	255352	256629	3	0.065492		537.0	182.1	388.4	363.0	631.6	852.0	663.5		Key: +2F +2P +2C	nucleocytoplasmic transporter activity	processing of 20S pre-rRNA	nucleus
YNL292W	PUS4	14	82804	84015	3	0.067489		477.0	223.9	216.2	274.6	543.0	744.1	676.1		Key: +2C	pseudouridylate synthase activity	tRNA modification	nucleus
YOR285W		15	849632	850051	3	0.067812		14833.4	9967.1	12604.7	13090.3	15471.6	17656.0	17227.9		Key:	molecular_function unknown	biological_process unknown	endoplasmic reticulum
YNL229C	URE2	14	220200	219136	3	0.068039		1533.2	1063.0	1007.6	1197.5	1477.2	2168.6	2010.8		Key: +2F +3P	transcription corepressor activity	regulation of nitrogen utilization	soluble fraction
YDL041W		4	378099	378452	3	0.068261		125.0	75.8	95.4	74.5	133.5	173.8	174.3		Key: 0F 0P 0C	Empty	Empty	Empty
YLR364W		12	854061	854390	3	0.068512		1976.4	580.0	572.0	560.1	2140.7	3328.2	3684.9		Key:	molecular_function unknown	biological_process unknown	cytoplasm
YKL208W	CBT1	11	47158	47973	3	0.069382		819.1	292.7	342.2	523.5	1008.4	1081.3	1152.4		Key: +4P	molecular_function unknown	mRNA processing	mitochondrion
YPL213W	LEA1	16	150613	151329	3	0.070568		217.6	155.4	136.0	178.9	236.8	291.4	253.3		Key: +2C	pre-mRNA splicing factor activity	nuclear mRNA splicing, via spliceosome	cytoplasm
YIR026C	YVH1	9	405964	404870	3	0.071355		975.3	755.3	677.7	559.9	1074.2	1286.7	1348.9		Key: +2P	protein-tyrosine-phosphatase activity	sporulation (sensu Saccharomyces)	cytoplasm
YNL062C	GCD10	14	510210	508774	3	0.073944		970.5	575.8	592.9	550.9	1180.7	1315.1	1293.3		Key: +2P	tRNA methyltransferase activity	tRNA methylation	nucleus
YNL263C	YIF1	14	147839	146895	3	0.074274		2229.0	1635.5	1596.7	1588.4	2471.6	2632.1	2882.5		Key:	molecular_function unknown	ER to Golgi transport	COPII-coated vesicle
YJR002W	MPP10	10	438779	440560	3	0.074655		734.6	260.7	281.8	537.5	856.3	990.6	1022.3		Key: +3P +5C	molecular_function unknown	35S primary transcript processing	small nuclear ribonucleoprotein complex
YGL040C	HEM2	7	420559	419531	3	0.074991		2334.3	1124.8	947.1	1487.4	2266.7	3259.0	3649.4		Key: +2C	porphobilinogen synthase activity	heme biosynthesis	nucleus
YPL163C	SVS1	16	242699	241917	3	0.075083		1737.8	878.9	1251.4	827.2	1794.0	2606.3	2670.1		Key: +2C	molecular_function unknown	response to chemical substance	vacuole (sensu Fungi)
YBR166C	TYR1	2	571157	569799	3	0.077676		540.5	339.1	306.5	372.8	629.3	701.2	704.0		Key:	prephenate dehydrogenase activity	tyrosine metabolism	cytoplasm
YDL111C	RRP42	4	264110	263313	3	0.07885		609.3	378.0	412.4	341.3	625.7	836.3	918.1		Key: +2P +2C	3'-5'-exoribonuclease activity	mRNA catabolism	cytoplasmic exosome (RNase complex)
YDL103C	QRI1	4	276581	275148	3	0.079834		256.5	116.2	203.9	198.3	274.1	336.2	323.4		Key: +2C	UDP-N-acetylglucosamine diphosphorylase activity	UDP-N-acetylglucosamine biosynthesis	nucleus
YOR006C		15	338621	337680	3	0.080019		213.6	153.8	175.9	150.9	236.4	252.0	270.9		Key: +3C	molecular_function unknown	biological_process unknown	cytoplasm
YBR010W	HHT1	2	256291	256701	3	0.080195		14443.1	10700.9	12532.3	11236.1	15235.7	18676.6	17272.5		Key: +2C	DNA binding	chromatin assembly/disassembly	nuclear nucleosome
YDR465C	RMT2	4	1394562	1393324	3	0.080327		1629.4	1215.8	1371.5	1120.1	1520.1	2316.9	2202.8		Key: +2F +2C	protein-arginine N-methyltransferase activity	peptidyl-arginine methylation	nucleus
YAR015W	ADE1	1	169372	170292	3	0.080914		4680.3	1904.4	905.9	2992.0	5189.1	6619.7	7338.1		Key: +3P +2C	phosphoribosylaminoimidazolesuccinocarboxamide synthase activity	purine base metabolism	nucleus
YML001W	YPT7	13	267174	267800	3	0.081084		2957.8	1840.5	1859.3	2417.1	3226.4	3572.4	3735.4		Key: +3P	RAB small monomeric GTPase activity	vesicle-mediated transport	vacuole
YNR062C		14	745340	744357	3	0.08144		76.8	52.0	49.8	54.0	88.0	101.3	95.8		Key:	molecular_function unknown	biological_process unknown	integral to membrane
YIR030C	DCG1	9	412767	412033	3	0.081489		127.7	62.4	40.3	80.7	142.6	173.5	190.7		Key:	molecular_function unknown	nitrogen metabolism	cellular_component unknown
YDR101C	ARX1	4	657461	655680	3	0.083266		851.6	496.8	482.4	501.8	923.9	1061.6	1257.1		Key: +2C	molecular_function unknown	ribosomal large subunit biogenesis	cytoplasm
YDR308C	SRB7	4	1078441	1078019	3	0.083777		1177.9	617.4	582.7	758.2	987.0	1934.4	1861.1		Key:	RNA polymerase II transcription mediator activity	transcription from Pol II promoter	mediator complex
YFR011C		6	167251	166739	3	0.084849		1532.2	623.0	1034.5	679.0	1674.8	2456.2	2259.8		Key: +2C	molecular_function unknown	biological_process unknown	mitochondrion
YPR137W	RRP9	16	802353	804074	3	0.086385		693.1	282.2	229.9	366.7	736.2	959.0	1114.8		Key: +3P +3C	snoRNA binding	35S primary transcript processing	small nuclear ribonucleoprotein complex
YBL090W	MRP21	2	48822	49355	3	0.087042		719.0	264.2	374.0	448.8	545.2	1112.8	1265.0		Key: +2P	structural constituent of ribosome	translational initiation	mitochondrial small ribosomal subunit
YOR099W	KTR1	15	511825	513006	3	0.087082		3305.6	2702.4	2525.5	2555.8	3631.3	3896.3	3968.1		Key: +2F +3P	alpha-1,2-mannosyltransferase activity	cell wall mannoprotein biosynthesis	Golgi apparatus
YAL025C	MAK16	1	101148	100228	3	0.087131		311.7	163.1	67.8	199.2	349.3	481.7	443.7		Key: +2P	molecular_function unknown	ribosomal large subunit biogenesis	nucleolus
YAR073W	IMD1	1	227735	228946	3	0.087281		455.7	178.3	98.6	178.3	597.6	749.4	669.9		Key: +2F	molecular_function unknown	biological_process unknown	cellular_component unknown
YLR435W	TSR2	12	1006374	1006991	3	0.087899		310.8	136.9	173.9	224.0	365.1	393.0	417.0		Key: +2C	molecular_function unknown	processing of 20S pre-rRNA	nucleus
YPR133W-A	TOM5	16	797551	797703	3	0.088283		3404.1	1726.9	1490.7	1837.8	3400.1	5181.4	5454.2		Key: +2F +2P	protein transporter activity	mitochondrial matrix protein import	mitochondrial outer membrane translocase complex
YNL122C		14	398370	398023	3	0.090877		1949.8	845.5	1136.2	1175.0	2045.8	3128.3	2866.7		Key:	molecular_function unknown	biological_process unknown	mitochondrion
YGL171W	ROK1	7	182394	184088	3	0.09229		341.9	185.9	187.3	221.1	337.0	514.9	503.5		Key: +2F	ATPase activity	35S primary transcript processing	nucleolus
YCR063W	BUD31	3	228313	228786	3	0.093031		308.3	163.8	252.9	160.2	336.4	463.4	432.5		Key:	molecular_function unknown	bud site selection	nucleus
YKL159C	RCN1	11	154456	153821	3	0.093776		158.0	118.8	85.2	95.1	176.2	190.0	227.9		Key: +3F	calcium-dependent protein serine/threonine phosphatase regulator activity	calcium-mediated signaling	calcineurin complex
YGL129C	RSM23	7	269192	267726	3	0.093983		106.6	52.8	43.4	68.9	107.6	172.9	156.8		Key:	structural constituent of ribosome	protein biosynthesis	mitochondrial small ribosomal subunit
YFR007W		6	159293	160354	3	0.094124		984.9	531.4	687.5	644.8	957.4	1558.7	1403.5		Key:	molecular_function unknown	biological_process unknown	cellular_component unknown
YNR012W	URK1	14	647431	648936	3	0.094616		244.5	114.8	109.7	148.2	306.0	367.3	314.2		Key: +2P +2C	uridine kinase activity	pyrimidine salvage	nucleus
YBL055C		2	116794	115538	3	0.094972		425.2	207.1	283.9	275.2	485.1	510.9	589.8		Key:	molecular_function unknown	biological_process unknown	cytoplasm
YNL315C	ATP11	14	44279	43323	3	0.095261		2637.5	1530.3	1583.3	1721.9	2823.6	3740.6	3663.1		Key: +2F +2P	chaperone activity	protein complex assembly	mitochondrial matrix
YNL248C	RPA49	14	182607	181360	3	0.097297		1049.6	432.6	392.8	588.6	1325.2	1260.9	1544.2		Key:	DNA-directed RNA polymerase activity	transcription from Pol I promoter	DNA-directed RNA polymerase I complex
YNL206C	RTT106	14	258154	256787	3	0.098208		525.0	227.5	300.2	371.3	632.8	728.8	652.0		Key:	molecular_function unknown	negative regulation of DNA transposition	nucleus
YLR264W	RPS28B	12	673133	673336	3	0.09826		12942.6	7827.7	7631.3	6484.6	13964.2	16683.8	19979.8		Key: +2P	structural constituent of ribosome	protein biosynthesis	cytosolic small ribosomal subunit (sensu Eukarya)
YCR071C	IMG2	3	240538	240098	3	0.099241		796.5	363.2	435.2	378.3	818.1	1261.9	1295.6		Key: +2F	structural constituent of ribosome	protein biosynthesis	mitochondrial large ribosomal subunit
YDR237W	MRPL7	4	936607	937485	3	0.10054		1057.4	404.5	299.6	572.3	881.6	1969.5	1849.0		Key:	structural constituent of ribosome	protein biosynthesis	mitochondrial large ribosomal subunit
YDR322C-A	TIM11	4	1112286	1111996	3	0.10088		9575.3	6586.3	7015.5	7111.2	9550.5	12931.9	12779.6		Key: +2F +4P +4C	structural molecule activity	ATP synthesis coupled proton transport	proton-transporting ATP synthase complex, coupling factor F(o) (sensu Eukarya)
YDR375C	BCS1	4	1226524	1225154	3	0.10134		1232.2	570.7	475.7	579.5	1277.1	1930.6	2066.6		Key:	ATPase activity	aerobic respiration	mitochondrial inner membrane
YFL045C	SEC53	6	44392	43628	3	0.10146		6141.2	4283.7	3740.5	4680.0	6175.3	8478.9	8179.4		Key:	phosphomannomutase activity	protein-ER targeting	cytosol
YPL038W	MET31	16	480530	481063	3	0.10167		361.3	220.3	249.5	231.0	434.6	475.6	448.9		Key: +2F +4P +3C	DNA binding	regulation of transcription	nucleus
YDL067C	COX9	4	334396	334217	3	0.10321		8918.8	5929.9	6315.1	6464.3	9151.0	11094.2	12225.0		Key:	cytochrome-c oxidase activity	aerobic respiration	respiratory chain complex IV (sensu Eukarya)
YDL101C	DUN1	4	281848	280307	3	0.10447		356.2	146.4	193.0	232.5	343.5	509.4	560.1		Key: +3P	protein kinase activity	cell cycle checkpoint	nucleus
YGR103W	NOP7	7	695419	697236	3	0.10537		1116.0	800.4	460.0	574.7	1133.0	1675.4	1761.5		Key: +2P +2C	molecular_function unknown	ribosomal large subunit biogenesis	nucleus
YOR021C		15	373438	372797	3	0.10741		1539.5	721.0	643.7	1046.6	1677.0	2693.9	1998.1		Key:	molecular_function unknown	biological_process unknown	cellular_component unknown
YHL038C	CBP2	8	25506	23614	3	0.10874		147.3	92.5	81.2	121.6	154.6	178.4	188.6		Key:	pre-mRNA splicing factor activity	Group I intron splicing	mitochondrion
YBR022W		2	283700	284233	3	0.10876		134.7	99.0	78.1	84.3	121.6	207.0	180.0		Key:	hydrolase activity	biological_process unknown	cellular_component unknown
YDR528W	HLR1	4	1494574	1495845	3	0.10887		285.8	153.1	125.7	168.1	272.8	379.8	357.9		Key:	molecular_function unknown	cell wall organization and biogenesis	cytoplasm
YLR203C	MSS51	12	551962	550652	3	0.11008		2030.2	1318.8	942.4	1048.9	2280.4	2430.3	3048.2		Key: +2P	molecular_function unknown	mRNA processing	mitochondrion
YNR054C		14	724304	723354	3	0.11051		335.1	159.2	159.5	161.5	273.8	437.6	545.5		Key: +2C	transcription regulator activity	biological_process unknown	nucleolus
YLR210W	CLB4	12	562010	563392	3	0.11218		414.6	339.9	297.6	278.2	443.5	504.0	543.9		Key: +5P +2C	cyclin-dependent protein kinase regulator activity	G2/M transition of mitotic cell cycle	spindle pole body
YDL085C-A		4	302670	302464	3	0.11416		1604.5	663.7	835.7	874.6	1768.8	2612.4	2323.4		Key: +2C	molecular_function unknown	biological_process unknown	nucleus
YGL123W	RPS2	7	277621	278385	3	0.11581		15692.7	11762.2	12109.9	11392.9	15172.6	18993.6	21896.5		Key: +3P	structural constituent of ribosome	regulation of translational fidelity	cytosolic small ribosomal subunit (sensu Eukarya)
YOR276W	CAF20	15	841330	841815	3	0.11637		5248.2	3187.0	2677.3	2906.9	5519.9	7203.3	8104.1		Key: +2F +2P	translation regulator activity	negative regulation of translation	mRNA cap complex
YCL035C	GRX1	3	61173	60841	3	0.11733		6478.2	4909.9	5056.3	5783.6	6381.9	7209.2	7878.3		Key: +3F +4P +3C	thiol-disulfide exchange intermediate activity	regulation of cell redox homeostasis	cytoplasm
YDR399W	HPT1	4	1270056	1270721	3	0.11802		4141.8	2570.7	2301.6	3036.4	3994.9	6361.4	5743.2		Key: +3F +2C	hypoxanthine phosphoribosyltransferase activity	purine nucleotide biosynthesis	nucleus
YDR061W		4	574159	575778	3	0.11824		1150.6	695.8	615.2	738.1	1180.5	1642.3	1685.5		Key:	ATP-binding cassette (ABC) transporter activity	biological_process unknown	mitochondrion
YNR033W	ABZ1	14	687634	689997	3	0.11834		749.2	319.8	512.6	486.3	762.0	974.4	1103.4		Key: +2F	4-amino-4-deoxychorismate synthase activity	para-aminobenzoic acid metabolism	cytoplasm
YDR106W	ARP10	4	666998	667852	3	0.12023		92.1	69.9	74.4	67.6	93.9	115.1	118.4		Key:	molecular_function unknown	biological_process unknown	cytoplasm
YPR053C		16	666238	665783	3	0.12077		123.6	53.8	82.9	85.8	144.6	154.2	163.3		Key: 0F 0P 0C	Empty	Empty	Empty
YGL232W		7	62074	63001	3	0.1212		392.3	266.8	265.9	298.3	426.3	538.1	482.6		Key: +2C	molecular_function unknown	biological_process unknown	nucleus
YML105C	SEC65	13	58687	57866	3	0.12159		352.2	271.4	180.2	207.5	349.3	497.5	524.4		Key: +2P +3C	molecular_function unknown	SRP-dependent cotranslational membrane targeting, signal sequence recognition	signal recognition particle
YNL052W	COX5A	14	531723	532184	3	0.12267		7202.5	4970.7	4545.2	4810.0	8425.3	8995.3	9344.7		Key:	cytochrome-c oxidase activity	aerobic respiration	respiratory chain complex IV (sensu Eukarya)
YNL050C		14	534980	534077	3	0.12397		387.9	282.0	229.6	316.0	336.0	490.6	504.6		Key:	molecular_function unknown	biological_process unknown	cellular_component unknown
YML009C	MRPL39	13	251516	251304	3	0.12404		5573.2	2772.3	1865.3	2835.3	5665.6	8491.9	9355.3		Key:	structural constituent of ribosome	protein biosynthesis	mitochondrial large ribosomal subunit
YPL204W	HRR25	16	164275	165759	3	0.12464		1461.8	1109.4	1116.9	1108.5	1454.9	1957.4	1862.1		Key: +2F +6P	casein kinase activity	nuclear division	nucleus
YGL169W	SUA5	7	186063	187343	3	0.12636		225.2	126.6	94.3	145.8	225.7	308.2	347.8		Key:	molecular_function unknown	cell growth and/or maintenance	cytoplasm
YLR051C		12	246978	246325	3	0.12658		427.6	264.9	197.8	294.8	493.9	613.0	489.3		Key: +3C	molecular_function unknown	biological_process unknown	nucleolus
YDR045C	RPC11	4	548306	547974	3	0.12688		1488.5	975.5	636.4	784.0	1549.7	2640.0	2136.6		Key:	DNA-directed RNA polymerase activity	transcription from Pol III promoter	DNA-directed RNA polymerase III complex
YPR186C	PZF1	16	911016	909727	3	0.12772		55.6	37.4	36.9	42.0	62.2	64.2	66.0		Key: +2F +2P	RNA polymerase III transcription factor activity	transcription initiation from Pol III promoter	transcription factor complex
YKL119C	VPH2	11	218863	218216	3	0.12811		788.1	304.2	367.9	602.1	903.7	1023.4	1069.6		Key: +2P	molecular_function unknown	vacuolar acidification	endoplasmic reticulum membrane
YGL187C	COX4	7	150175	149708	3	0.12872		4981.3	4179.8	3588.0	3812.5	5103.5	6755.0	6073.0		Key:	cytochrome-c oxidase activity	aerobic respiration	respiratory chain complex IV (sensu Eukarya)
YOL010W	RCL1	15	307938	309041	3	0.12896		882.5	316.1	552.7	652.7	1038.1	1317.5	1084.7		Key: +3F	RNA-3'-phosphate cyclase activity	rRNA processing	nucleolus
YMR318C	ADH6	13	912141	911059	3	0.12926		5172.0	1202.4	1364.9	2818.3	6902.2	7997.4	7321.6		Key: +2P	alcohol dehydrogenase (NADP+) activity	alcohol metabolism	soluble fraction
YDL069C	CBS1	4	333810	333121	3	0.13268		271.0	172.3	199.8	171.6	258.9	358.1	398.3		Key: +3F	translation factor activity, nucleic acid binding	protein biosynthesis	mitochondrial inner membrane
YDL213C	NOP6	4	77967	77290	3	0.13531		678.0	430.4	550.6	495.6	560.9	933.9	957.9		Key: +2P	molecular_function unknown	response to dessication	nucleolus
YGR128C	UTP8	7	750094	747953	3	0.13591		654.2	405.7	308.9	413.6	607.9	872.8	1030.0		Key: +2P	snoRNA binding	processing of 20S pre-rRNA	small nucleolar ribonucleoprotein complex
YER009W	NTF2	5	172114	172491	3	0.13619		6871.2	4780.5	4632.2	4873.9	6347.1	9680.9	9862.0		Key: +2P	RAN protein binding	protein-nucleus import	nuclear membrane
YOR315W		15	904755	905795	3	0.13631		713.9	90.7	94.9	288.5	1011.5	1268.1	1021.6		Key: +2C	molecular_function unknown	biological_process unknown	nucleus
YIL103W		9	171748	173025	3	0.13719		985.1	555.9	576.6	616.8	781.6	1577.8	1577.7		Key: +2C	molecular_function unknown	biological_process unknown	cytoplasm
YLR437C		12	1012019	1011618	3	0.13811		1098.9	523.3	866.0	824.7	1240.5	1440.9	1362.7		Key:	molecular_function unknown	biological_process unknown	cytoplasm
YOR286W		15	850277	850726	3	0.13877		4931.5	1921.5	1902.6	3174.4	4854.6	7135.5	7984.5		Key:	molecular_function unknown	biological_process unknown	mitochondrion
YMR071C		13	411264	410761	3	0.13898		2746.3	2155.3	2214.9	2060.0	2756.6	3382.3	3519.2		Key:	molecular_function unknown	biological_process unknown	clathrin-coated vesicle
YNL075W	IMP4	14	485606	486478	3	0.1393		1237.3	595.9	458.5	822.9	1481.4	2097.6	1551.9		Key: +3P +3C	rRNA primary transcript binding	35S primary transcript processing	small nuclear ribonucleoprotein complex
YPL063W	TIM50	16	429934	431364	3	0.13992		2078.2	1233.6	1726.3	1114.2	2115.5	3005.6	3071.2		Key: +2P +2C	molecular_function unknown	mitochondrial matrix protein import	mitochondrial inner membrane presequence translocase complex
YBR096W		2	435978	436670	3	0.14466		1294.5	767.6	662.4	886.4	1314.0	1972.9	1806.0		Key:	molecular_function unknown	biological_process unknown	endoplasmic reticulum
YNL289W	PCL1	14	87895	88734	3	0.14521		825.6	317.4	377.9	533.8	1000.0	1209.3	996.2		Key:	cyclin-dependent protein kinase regulator activity	cell cycle	cyclin-dependent protein kinase holoenzyme complex
YDL212W	SHR3	4	78427	79059	3	0.14535		5998.7	4677.4	4937.7	4612.1	5982.9	7479.2	7451.4		Key: +2F +3P +2C	chaperone activity	amino acid transport	integral to endoplasmic reticulum membrane
YGR152C	RSR1	7	795495	794677	3	0.14537		198.1	116.5	88.1	122.6	204.3	263.5	301.1		Key: +3F +6P +3C	RAS small monomeric GTPase activity	polar budding	plasma membrane
YGR037C	ACB1	7	559996	559733	3	0.14582		5435.3	4451.7	4067.9	4172.2	4938.1	7012.3	7348.0		Key: +2F +3P +2C	acyl-CoA binding	fatty acid metabolism	nucleus
YDR515W	SLF1	4	1473417	1474760	3	0.14616		297.8	211.2	148.0	194.6	351.6	381.6	392.8		Key: +5P +2C	RNA binding	regulation of translation	polysome
YNL109W		14	418964	419509	3	0.14646		182.2	113.2	132.2	121.7	195.2	205.8	253.2		Key: 0F 0P 0C	Empty	Empty	Empty
YEL024W	RIP1	5	107260	107907	3	0.15043		7992.8	5652.4	5003.2	5654.6	8031.9	10355.5	11085.0		Key: +2P +2C	ubiquinol-cytochrome-c reductase activity	mitochondrial electron transport, ubiquinol to cytochrome c	respiratory chain complex III (sensu Eukarya)
YDR419W	RAD30	4	1303162	1305060	3	0.15479		74.9	49.3	59.7	50.2	87.6	94.9	91.0		Key: +3P	eta DNA polymerase activity	DNA repair	replication fork
YCR065W	HCM1	3	229305	230999	3	0.1548		335.5	111.3	194.7	155.7	364.4	406.0	544.5		Key: +2P	specific RNA polymerase II transcription factor activity	transcription initiation from Pol II promoter	nucleus
YGR181W	TIM13	7	858290	858607	3	0.15526		3562.0	2670.2	2055.4	1972.7	3910.3	4926.8	5071.7		Key: +3F +3P +3C	protein transporter activity	mitochondrial inner membrane protein import	mitochondrial intermembrane space
YDR280W	RRP45	4	1020739	1021656	3	0.1555		515.8	299.2	285.6	362.4	489.1	827.9	736.6		Key: +2P +2C	3'-5'-exoribonuclease activity	mRNA catabolism	cytoplasmic exosome (RNase complex)
YAL036C	FUN11	1	76155	75046	3	0.15579		2083.9	569.8	828.4	1400.1	1996.4	2781.8	3429.0		Key:	molecular_function unknown	biological_process unknown	cytoplasm
YNL129W		14	381480	382202	3	0.15679		421.0	341.9	288.7	329.2	433.1	503.3	536.9		Key:	molecular_function unknown	biological_process unknown	cytoplasm
YPL144W		16	280479	280925	3	0.15843		2279.6	1428.6	1601.7	1501.2	2476.4	3269.6	2996.5		Key:	molecular_function unknown	biological_process unknown	cytoplasm
YHR168W		8	440377	441876	3	0.15878		398.2	288.2	269.7	281.9	389.8	541.9	545.7		Key:	molecular_function unknown	biological_process unknown	cellular_component unknown
YDR487C	RIB3	4	1428968	1428342	3	0.15879		2961.4	1894.2	1896.0	2107.7	3136.2	4202.1	3901.4		Key: +2P +2C	3,4 dihydroxy-2-butanone-4-phosphate synthase activity	vitamin B2 biosynthesis	cytosol
YEL040W	UTR2	5	78053	79456	3	0.15903		3195.6	630.0	544.5	830.2	2914.3	6374.4	6096.8		Key: +2C	molecular_function unknown	cell wall organization and biogenesis	cell wall (sensu Fungi)
YDR184C	ATC1	4	831506	830622	3	0.16032		177.1	92.7	86.7	91.7	172.8	262.4	261.1		Key: +2P	molecular_function unknown	response to stress	nucleus
YOR079C	ATX2	15	474417	473476	3	0.16327		770.6	337.2	479.9	511.2	737.4	1064.6	1194.8		Key: +2F +2P	manganese ion transporter activity	manganese ion homeostasis	Golgi membrane
YGR229C	SMI1	7	950899	949382	3	0.16441		475.2	344.6	381.8	333.4	528.1	618.1	588.5		Key: +2P +2C	molecular_function unknown	cell wall organization and biogenesis	nucleus
YFL001W	DEG1	6	147126	148454	3	0.16504		310.6	165.3	177.4	178.2	323.0	495.4	452.0		Key: +2F +2C	pseudouridylate synthase activity	RNA processing	cytoplasm
YDR165W	TRM82	4	784865	786199	3	0.1653		517.7	301.0	282.2	275.7	489.4	702.8	852.0		Key: +2F	protein binding	tRNA methylation	nucleus
YPL173W	MRPL40	16	223142	224035	3	0.16559		1333.6	411.9	460.7	550.4	1402.8	2003.1	2402.8		Key: +2C	structural constituent of ribosome	protein biosynthesis	mitochondrial large ribosomal subunit
YKR092C	SRP40	11	613525	612305	3	0.16561		1373.6	675.7	463.2	558.8	1647.2	2112.5	2092.7		Key:	chaperone activity	nucleocytoplasmic transport	nucleolus
YDR316W		4	1093756	1095171	3	0.16625		1120.5	470.1	624.2	585.6	922.4	1814.7	1988.7		Key:	S-adenosylmethionine-dependent methyltransferase activity	biological_process unknown	mitochondrion
YBR030W		2	298254	299912	3	0.16733		97.0	61.2	71.1	68.4	103.4	140.0	120.8		Key:	molecular_function unknown	phospholipid metabolism	nucleus
YMR157C		13	572043	571276	3	0.16753		1556.9	806.9	894.0	886.3	1526.3	2208.2	2490.8		Key:	molecular_function unknown	biological_process unknown	mitochondrion
YDL064W	UBC9	4	337487	338070	3	0.17017		2386.1	1533.7	1795.5	1335.6	2444.1	3245.5	3395.4		Key: +3P	ubiquitin-like conjugating enzyme activity	mitotic spindle elongation	nucleus
YPR166C	MRP2	16	876623	876276	3	0.17406		4432.3	1817.4	1259.2	2445.4	4399.1	6450.4	7523.3		Key: +2F +2P +2C	structural constituent of ribosome	protein biosynthesis	mitochondrial small ribosomal subunit
YBR265W	TSC10	2	738539	739501	3	0.17552		1479.1	1208.2	1128.7	1153.3	1508.4	1754.0	1855.6		Key: +4P +3C	oxidoreductase activity, acting on NADH or NADPH	3-keto-sphinganine metabolism	endoplasmic reticulum
YGR076C	MRPL25	7	637579	637106	3	0.17565		971.6	597.0	380.6	541.8	784.5	1582.3	1658.9		Key: +2C	structural constituent of ribosome	protein biosynthesis	mitochondrial large ribosomal subunit
YJR099W	YUH1	10	615490	616200	3	0.17748		365.6	226.3	249.0	209.3	385.2	493.8	467.6		Key:	ubiquitin-specific protease activity	protein deubiquitination	cytoplasm
YER087W		5	330572	332302	3	0.17781		737.4	404.6	299.3	402.4	746.2	1177.6	1156.8		Key:	proline-tRNA ligase activity	biological_process unknown	cellular_component unknown
YDL208W	NHP2	4	87462	87983	3	0.18083		6797.1	5483.8	4955.3	4575.1	6700.6	9772.1	9008.8		Key: +2P	RNA binding	35S primary transcript processing	small nuclear ribonucleoprotein complex
YGR200C	ELP2	7	902273	899907	3	0.18171		79.4	35.0	53.1	57.5	75.2	101.2	119.5		Key: +2F	Pol II transcription elongation factor activity	regulation of transcription from Pol II promoter	transcription elongation factor complex
YMR290C	HAS1	13	851590	850073	3	0.18179		1169.6	574.7	475.3	476.6	1232.9	1556.0	2048.9		Key: +2C	molecular_function unknown	biological_process unknown	nuclear membrane
YOR221C	MCT1	15	757831	756476	3	0.18254		484.1	192.2	232.9	303.1	625.6	691.0	628.0		Key: +2F +3P +2C	[acyl-carrier protein] S-malonyltransferase activity	aerobic respiration	mitochondrion
YKL029C	MAE1	11	384368	382359	3	0.1827		2268.6	865.7	490.5	1145.6	2154.3	3104.8	3682.7		Key: +2F +2P	malate dehydrogenase (oxaloacetate-decarboxylating) activity	amino acid metabolism	mitochondrion
YOL007C		15	312367	311342	3	0.18602		469.4	153.1	143.5	205.6	438.8	761.0	856.2		Key:	molecular_function unknown	biological_process unknown	vacuole (sensu Fungi)
YCR033W	SNT1	3	186484	190164	3	0.18713		940.0	594.4	668.1	663.5	1083.2	1050.0	1211.1		Key: +4F +3P	NAD-dependent histone deacetylase activity	negative regulation of meiosis	histone deacetylase complex
YNR027W	BUD17	14	674922	675875	3	0.18836		515.9	268.9	396.6	291.5	588.6	638.3	725.7		Key: +2C	molecular_function unknown	bud site selection	nucleus
YLR078C	BOS1	12	286560	285737	3	0.18932		861.6	428.7	549.8	597.9	1013.2	1024.7	1162.0		Key:	v-SNARE activity	ER to Golgi transport	endoplasmic reticulum membrane
YCR003W	MRPL32	3	118617	119168	3	0.1896		1430.8	711.4	491.0	756.5	1492.4	2356.7	2281.4		Key:	structural constituent of ribosome	protein biosynthesis	mitochondrial large ribosomal subunit
YMR116C	ASC1	13	500687	499455	3	0.19269		29678.1	18197.5	22527.1	21735.9	33417.9	34084.6	38266.8		Key:	molecular_function unknown	biological_process unknown	cytoplasm
YLR073C		12	281622	281020	3	0.19603		400.9	245.5	157.0	256.3	416.4	547.5	499.0		Key:	molecular_function unknown	biological_process unknown	endosome
YDR337W	MRPS28	4	1146309	1147169	3	0.19904		1465.9	742.1	553.3	842.0	1377.2	2497.7	2273.5		Key: +3F +3P +2C	structural constituent of ribosome	protein biosynthesis	mitochondrial small ribosomal subunit
YDL044C	MTF2	4	375286	373964	3	0.19916		515.7	340.5	316.1	406.9	482.1	798.3	680.6		Key: +2P	RNA binding	mRNA processing	mitochondrion
YPR123C		16	786569	786135	4	6.50E-06		148.8	77.1	102.7	84.9	192.4	150.9	192.0		Key: 0F 0P 0C	Empty	Empty	Empty
YPL107W		16	349114	349860	4	7.53E-06		509.9	310.0	428.6	397.8	604.0	532.1	610.0		Key:	molecular_function unknown	biological_process unknown	mitochondrion
YML048W	GSF2	13	178426	179637	4	8.42E-06		3394.4	2437.1	3123.0	2683.2	3776.9	3514.7	3999.9		Key: +3P +2C	molecular_function unknown	secretory pathway	integral to endoplasmic reticulum membrane
YKR030W	GMH1	11	499924	500745	4	8.83E-06		895.4	445.7	654.2	632.0	1106.6	1012.1	1111.6		Key:	molecular_function unknown	transport	integral to Golgi membrane
YKL077W		11	291098	292276	4	9.62E-06		1478.6	637.4	1127.3	1104.1	1781.8	1661.5	1796.0		Key:	molecular_function unknown	biological_process unknown	vacuole (sensu Fungi)
YDR188W	CCT6	4	836414	838054	4	1.04E-05		3418.1	2632.4	3150.9	2638.0	3741.1	3521.5	3998.6		Key: +2P +3C	chaperone activity	cytoskeleton organization and biogenesis	chaperonin-containing T-complex
YLR321C	SFH1	12	777864	776584	4	1.09E-05		474.6	250.5	344.7	317.4	597.7	536.5	594.0		Key: +2F +2P	protein binding	chromatin remodeling	nucleosome remodeling complex
YMR069W	NAT4	13	407708	408565	4	1.11E-05		124.2	44.6	93.3	68.7	164.7	107.0	169.6		Key: +2C	molecular_function unknown	biological_process unknown	nucleus
YKR038C	KAE1	11	512801	511641	4	1.17E-05		1340.4	943.1	1137.2	1019.7	1513.1	1404.1	1613.5		Key: +2C	O-sialoglycoprotein endopeptidase activity	biological_process unknown	cytoplasm
YBR008C	FLR1	2	254172	252526	4	1.35E-05		971.9	602.8	863.1	768.4	1146.7	926.9	1160.8		Key: +3F +2P	multidrug transporter activity	response to toxin	integral to plasma membrane
YNL307C	MCK1	14	57573	56446	4	1.80E-05		1996.3	684.6	1643.8	1648.7	2379.7	2274.3	2397.6		Key: +2F +8P	protein threonine/tyrosine kinase activity	protein amino acid phosphorylation	soluble fraction
YMR211W	DML1	13	689082	690509	4	1.86E-05		191.6	124.8	155.4	148.6	227.3	210.4	223.6		Key: +2P +2C	structural molecule activity	plasmid maintenance	cytoplasm
YNL320W		14	37699	38553	4	2.36E-05		389.5	215.6	305.3	349.4	443.2	459.1	436.7		Key:	molecular_function unknown	biological_process unknown	cellular_component unknown
YJR055W	HIT1	10	538686	539180	4	2.54E-05		141.3	97.3	112.4	111.6	161.0	143.0	165.1		Key: +2C	molecular_function unknown	biological_process unknown	nucleus
YML046W	PRP39	13	181474	183363	4	2.57E-05		424.4	300.6	306.0	265.9	531.3	441.8	545.9		Key: +5C	RNA binding	nuclear mRNA splicing, via spliceosome	commitment complex
YMR235C	RNA1	13	742734	741511	4	2.58E-05		804.4	359.1	527.7	562.8	1022.8	929.5	984.2		Key: +4P +2C	Ran GTPase activator activity	protein-nucleus import	cytosol
YOR141C	ARP8	15	592587	589942	4	2.67E-05		423.9	303.3	388.2	317.6	492.7	445.3	501.1		Key:	molecular_function unknown	biological_process unknown	nucleus
YKR087C	OMA1	11	603781	602837	4	2.71E-05		285.8	178.4	214.7	216.1	343.9	294.8	336.2		Key: +2F +2C	metalloendopeptidase activity	misfolded or incompletely synthesized protein catabolism	mitochondrion
YNR059W	MNT4	14	736800	738542	4	3.13E-05		186.5	140.0	134.2	135.8	220.9	197.7	229.9		Key:	alpha-1,3-mannosyltransferase activity	O-linked glycosylation	cellular_component unknown
YML079W		13	110247	110852	4	3.26E-05		371.6	177.9	319.1	307.8	435.5	376.1	443.4		Key: +2C	molecular_function unknown	biological_process unknown	nucleus
YLR319C	BUD6	12	771684	769318	4	3.77E-05		481.3	304.5	359.7	357.7	577.2	452.8	566.4		Key: +9P +2C	cytoskeletal regulatory protein binding	polar budding	actin cap (sensu Saccharomyces)
YMR302C	PRP12	13	872624	870072	4	4.36E-05		971.7	683.1	891.5	747.5	1086.6	979.5	1180.6		Key: +2P	exonuclease activity	rRNA processing	mitochondrial inner membrane
YDR072C	IPT1	4	591340	589757	4	4.67E-05		857.5	558.1	659.7	817.0	920.8	1009.9	941.7		Key:	transferase activity, transferring phosphorus-containing groups	mannosyl diphosphorylinositol ceramide metabolism	membrane fraction
YBR035C	PDX3	2	306917	306231	4	4.68E-05		2924.1	1734.9	2755.8	2514.1	3242.5	2947.0	3317.2		Key: +2F	pyridoxamine-phosphate oxidase activity	fatty acid metabolism	cellular_component unknown
YML063W	RPS1B	13	146482	147249	4	5.64E-05		4577.5	3487.8	3313.3	3420.0	5474.0	3998.6	5758.4		Key: +2P	structural constituent of ribosome	protein biosynthesis	cytosolic small ribosomal subunit (sensu Eukarya)
YNL079C	TPM1	14	479164	478565	4	5.86E-05		4592.6	3156.5	3836.8	4021.7	5261.6	5118.4	4999.7		Key: +19P +2C	actin lateral binding	establishment of cell polarity (sensu Saccharomyces)	contractile ring (sensu Saccharomyces)
YPL067C		16	425842	425246	4	5.89E-05		556.4	102.2	263.0	361.8	784.0	742.9	692.4		Key:	molecular_function unknown	biological_process unknown	cytoplasm
YKL048C	ELM1	11	348781	346859	4	5.92E-05		280.0	216.8	183.9	193.2	339.2	285.1	350.0		Key: +2F +6P	protein kinase activity	axial budding	contractile ring (sensu Saccharomyces)
YOR118W		15	546857	548560	4	7.37E-05		191.6	120.9	147.4	179.5	209.3	224.4	204.2		Key:	molecular_function unknown	biological_process unknown	cytoplasm
YOL116W	MSN1	15	99808	100956	4	8.95E-05		244.2	135.1	179.3	207.5	286.9	278.1	279.6		Key: +2P	transcriptional activator activity	hyperosmotic response	nucleus
YKR055W	RHO4	11	547858	548733	4	9.43E-05		467.7	341.9	224.4	368.7	550.4	531.3	562.6		Key: +2F +5P	signal transducer activity	establishment of cell polarity (sensu Saccharomyces)	intracellular
YNR026C	SEC12	14	674688	673273	4	9.89E-05		136.2	52.1	125.2	107.8	164.5	137.9	165.0		Key: +2P +2C	guanyl-nucleotide exchange factor activity	ER to Golgi transport	integral to endoplasmic reticulum membrane
YLL054C		12	35203	32894	4	0.00010792		119.2	78.2	60.4	83.1	141.3	133.7	154.7		Key:	transcriptional activator activity	biological_process unknown	plasma membrane
YDL102W	CDC2	4	276872	280165	4	0.00011038		28.6	6.8	22.8	25.1	33.9	30.9	34.3		Key: +8P	delta DNA polymerase activity	postreplication repair	delta DNA polymerase complex
YER081W	SER3	5	322682	324091	4	0.00011255		245.0	106.6	92.8	230.3	261.2	381.4	289.7		Key:	phosphoglycerate dehydrogenase activity	serine family amino acid biosynthesis	cytoplasm
YOR295W	UAF30	15	869205	869891	4	0.00011353		68.0	30.1	50.1	43.8	91.6	76.5	82.8		Key: +4F +2P +3C	ribosomal DNA (rDNA) binding	transcription from Pol I promoter	RNA polymerase I upstream activating factor complex
YER125W	RSP5	5	410185	412614	4	0.00011602		1213.9	929.5	919.9	887.5	1422.1	1361.0	1416.1		Key: +3P	ubiquitin-protein ligase activity	protein monoubiquitination	ubiquitin ligase complex
YJR097W		10	612330	612848	4	0.00012201		514.0	265.0	253.7	342.3	703.3	639.0	608.0		Key: +2C	molecular_function unknown	biological_process unknown	nucleus
YOR337W	TEA1	15	954339	956618	4	0.00014678		315.0	198.8	261.3	201.2	387.1	322.6	374.6		Key: +2P +2C	DNA binding	transcription	nucleus
YLR224W		12	586466	587575	4	0.00015461		445.6	334.1	357.8	314.1	505.2	476.4	561.6		Key:	protein binding	ubiquitin-dependent protein catabolism	ubiquitin ligase complex
YDL066W	IDP1	4	334835	336121	4	0.00016743		2771.5	1459.2	1569.8	1949.1	3585.0	3533.7	3227.6		Key: +2P	isocitrate dehydrogenase (NADP+) activity	glutamate biosynthesis	mitochondrion
YMR040W		13	350380	350862	4	0.00016901		827.5	505.2	562.9	789.8	907.1	1002.3	897.2		Key:	molecular_function unknown	biological_process unknown	integral to membrane
YNL156C		14	341968	341069	4	0.00017079		3033.7	2040.0	2570.2	2736.6	3358.3	3192.1	3267.1		Key:	molecular_function unknown	biological_process unknown	endoplasmic reticulum
YDR477W	SNF1	4	1412361	1414262	4	0.00017171		1197.4	1036.7	1029.1	673.7	1288.6	1423.4	1655.1		Key: +9P +3C	SNF1A/AMP-activated protein kinase activity	signal transduction	vacuole (sensu Fungi)
YKL047W		11	349108	350658	4	0.00017464		334.2	293.3	275.5	267.7	375.2	336.9	384.8		Key:	molecular_function unknown	biological_process unknown	cytoplasm
YJR060W	CBF1	10	548673	549728	4	0.00018774		261.8	151.1	169.0	180.2	328.1	233.0	336.3		Key: +2F +2P +2C	centromeric DNA binding	DNA replication and chromosome cycle	nucleus
YLR020C		12	183404	181788	4	0.0002137		367.8	204.8	297.8	223.5	436.9	368.4	512.8		Key:	molecular_function unknown	cell wall mannoprotein biosynthesis	cellular_component unknown
YLR376C		12	873553	872825	4	0.00022028		176.6	144.8	129.3	146.6	199.8	198.1	200.5		Key: +2C	molecular_function unknown	biological_process unknown	nucleus
YOL111C		15	108895	108257	4	0.00024728		1352.6	780.5	1133.1	997.3	1608.5	1224.0	1724.1		Key: +2C	molecular_function unknown	biological_process unknown	cytoplasm
YPL101W	ELP4	16	360204	361574	4	0.00025419		1345.3	308.5	982.4	973.6	1586.7	1633.1	1810.4		Key: +2F +2C	Pol II transcription elongation factor activity	regulation of transcription from Pol II promoter	transcription elongation factor complex
YKL150W	MCR1	11	166549	167457	4	0.00025425		3793.2	2869.0	2181.7	3320.4	4391.9	4529.7	4243.7		Key: +3P +2C	cytochrome-b5 reductase activity	response to oxidative stress	mitochondrial outer membrane
YLL018C-A	COX19	12	108971	108675	4	0.0002766		319.6	269.9	274.6	117.0	381.2	352.8	450.0		Key: +4P +2C	metal ion transporter activity	metal ion transport	cytosol
YNL225C	CNM67	14	224468	222723	4	0.00028354		272.6	180.7	159.8	228.7	314.1	308.5	324.4		Key: +2C	structural constituent of cytoskeleton	microtubule nucleation	spindle pole body
YMR029C	FAR8	13	330230	328659	4	0.00028895		268.7	167.6	229.7	249.8	289.9	282.1	299.7		Key: +2P	molecular_function unknown	cell cycle arrest in response to pheromone	cellular_component unknown
YOL009C	MDM12	15	310139	309324	4	0.00032353		579.7	244.1	383.7	551.3	597.7	776.0	682.9		Key: +2P	molecular_function unknown	mitochondrion organization and biogenesis	mitochondrial outer membrane
YLR124W		12	391601	391945	4	0.00032706		57.5	34.2	51.2	43.7	63.6	61.5	71.8		Key: 0F 0P 0C	Empty	Empty	Empty
YER095W	RAD51	5	349976	351178	4	0.00033561		1621.6	1455.7	1516.0	1164.3	1719.6	1820.2	1905.7		Key: +8P +3C	recombinase activity	heteroduplex formation	condensed nuclear chromosome
YMR264W	CUE1	13	795804	796415	4	0.00033694		1064.5	523.8	998.8	908.1	1218.5	1016.8	1259.7		Key: +2P	protein binding	ER-associated protein catabolism	integral to endoplasmic reticulum membrane
YNL189W	SRP1	14	284259	285887	4	0.0003501		1355.9	659.5	1089.2	1105.2	1547.0	1591.6	1630.3		Key: +3C	protein carrier activity	nucleocytoplasmic transport	cytoplasm
YNR030W	ECM39	14	678798	680453	4	0.00035897		635.2	271.7	456.0	524.2	768.0	873.4	707.4		Key: +2F +3P	alpha-1,6-mannosyltransferase activity	protein amino acid glycosylation	endoplasmic reticulum
YLR014C	PPR1	12	174981	172267	4	0.00036407		181.6	117.4	129.4	128.2	225.8	220.8	210.6		Key: +2P	transcription factor activity	uracil biosynthesis	nucleus
YJR120W		10	647041	647391	4	0.00040511		72.5	40.4	33.0	52.5	88.7	84.3	94.2		Key: +2P	molecular_function unknown	mitochondrion organization and biogenesis	cellular_component unknown
YOR377W	ATF1	15	1046222	1047799	4	0.00040973		218.2	168.4	185.1	183.0	247.8	220.3	229.3		Key: +2P	alcohol O-acetyltransferase activity	fermentation	endomembrane system
YKL184W	SPE1	11	96762	98162	4	0.00041179		943.0	568.8	510.8	446.0	1317.9	1166.5	1203.2		Key:	ornithine decarboxylase activity	pantothenate biosynthesis	cytoplasm
YMR209C		13	687283	685910	4	0.00041931		340.6	217.4	254.0	196.4	401.1	379.9	471.3		Key:	molecular_function unknown	biological_process unknown	cellular_component unknown
YJL010C		10	419477	417477	4	0.00042899		277.7	166.0	124.0	207.1	338.4	290.7	360.2		Key: +4C	RNA binding	rRNA processing	nucleus
YPR128C	ANT1	16	792198	791212	4	0.00043693		981.9	340.6	813.7	829.0	1219.2	1121.4	1089.5		Key: +2F +6P +2C	adenine nucleotide transporter activity	peroxisome organization and biogenesis	integral to peroxisomal membrane
YPL191C		16	184678	183596	4	0.00045687		87.7	79.2	78.7	76.6	90.5	87.0	93.6		Key:	molecular_function unknown	biological_process unknown	cytoplasm
YML097C	VPS9	13	79690	78335	4	0.00046624		63.8	39.6	25.0	59.3	66.8	78.8	77.8		Key:	guanyl-nucleotide exchange factor activity	protein-vacuolar targeting	cytosol
YPL145C	KES1	16	279698	278394	4	0.00047763		839.4	542.0	478.5	501.3	997.4	891.6	1174.3		Key: +3P	oxysterol binding	vesicle-mediated transport	cytoplasm
YAR003W	SWD1	1	155009	156289	4	0.00051072		474.8	343.4	129.4	340.6	561.3	562.3	622.3		Key: +3F +2P +2C	transcriptional activator activity	chromatin silencing at telomere	nuclear chromatin
YJL211C		10	37200	36757	4	0.00052425		71.2	39.6	59.7	40.7	85.2	86.8	90.3		Key: 0F 0P 0C	Empty	Empty	Empty
YOR204W	DED1	15	722911	724725	4	0.00052828		1118.7	535.6	972.8	400.1	1502.1	1242.5	1588.4		Key:	RNA helicase activity	translational initiation	cytoplasm
YKL040C	NFU1	11	361472	360702	4	0.00054588		801.6	412.6	545.7	663.1	1029.8	968.5	857.8		Key: +2P	molecular_function unknown	iron ion homeostasis	mitochondrial matrix
YMR276W	DSK2	13	818826	819947	4	0.00056705		5225.1	4124.8	4656.5	2286.8	5879.4	6102.3	7661.4		Key: +2F	protein binding, bridging	spindle pole body duplication (sensu Saccharomyces)	nucleus
YER030W		5	213415	213897	4	0.00057903		1297.7	678.9	568.2	1293.3	1274.8	1703.4	1557.8		Key:	molecular_function unknown	biological_process unknown	nucleus
YNL095C		14	446840	444912	4	0.00062621		358.6	257.8	229.5	236.9	419.4	369.1	482.9		Key:	molecular_function unknown	biological_process unknown	integral to membrane
YLR023C		12	187128	185497	4	0.00064329		2874.4	2201.4	1688.9	2222.1	3612.0	3099.2	3310.5		Key:	molecular_function unknown	biological_process unknown	endoplasmic reticulum
YOR114W		15	537570	538454	4	0.00065774		38.3	17.4	24.9	34.4	44.7	45.0	44.3		Key:	molecular_function unknown	biological_process unknown	cellular_component unknown
YEL013W	VAC8	5	128825	130561	4	0.00067255		398.9	203.7	367.2	309.5	439.0	425.3	498.6		Key: +5P	protein binding	vacuole inheritance	vacuole (sensu Fungi)
YJL099W	CHS6	10	239331	241571	4	0.00073713		404.8	235.1	277.7	310.7	508.6	421.6	474.2		Key: +3P	molecular_function unknown	cell wall chitin biosynthesis	clathrin-coated vesicle
YAL066W		1	10092	10400	4	0.00074267		34.8	24.7	19.8	22.6	40.5	34.3	47.5		Key: 0F 0P 0C	Empty	Empty	Empty
YPR019W	CDC54	16	596745	599546	4	0.00078402		478.2	313.9	446.2	402.6	512.0	517.1	570.0		Key: +2F +3P +4C	chromatin binding	pre-replicative complex formation and maintenance	cytoplasm
YAL022C	FUN26	1	110433	108880	4	0.00079706		856.0	537.9	533.4	648.2	990.3	891.1	1068.1		Key: +2C	nucleoside transporter activity	nucleoside transport	membrane
YBL040C	ERD2	2	142833	142077	4	0.00086459		727.2	442.5	647.2	621.9	829.4	647.3	844.1		Key: +3F	HDEL sequence binding	protein-ER retention	integral to endoplasmic reticulum membrane
YNL251C	NRD1	14	174314	172587	4	0.00089545		735.1	487.5	623.1	426.7	817.4	739.4	1016.4		Key: +3P	RNA binding	transcription termination from Pol II promoter, poly(A)-independent	nucleus
YJR046W	TAH11	10	521962	523776	4	0.00089638		216.3	171.6	99.4	210.8	203.9	176.8	289.2		Key: +2C	molecular_function unknown	DNA replication licensing	cytoplasm
YIL012W		9	333009	333401	4	0.00089834		27.2	19.6	21.2	21.5	30.6	28.6	33.4		Key: 0F 0P 0C	Empty	Empty	Empty
YKL033W		11	375099	378215	4	0.00090806		238.1	129.9	159.5	172.3	315.5	276.4	260.9		Key:	molecular_function unknown	biological_process unknown	cytoplasm
YBL103C	RTG3	2	23535	22075	4	0.00096392		559.3	401.4	503.7	450.7	621.1	542.2	679.4		Key: +2C	specific RNA polymerase II transcription factor activity	transcription initiation from Pol II promoter	nucleus
YMR035W	IMP2	13	341141	341674	4	0.00097118		592.8	384.1	481.9	356.3	758.7	713.3	713.4		Key:	peptidase activity	mitochondrial processing	mitochondrial inner membrane peptidase complex
YBL056W	PTC3	2	113727	115133	4	0.0010409		573.9	425.2	380.7	492.1	639.7	636.5	673.3		Key: +4P +2C	protein phosphatase type 2C activity	protein amino acid dephosphorylation	nucleus
YLR166C	SEC10	12	498046	495431	4	0.0010436		263.6	74.5	117.3	247.5	291.0	334.3	330.5		Key: +6P +2C	protein binding	establishment of cell polarity (sensu Saccharomyces)	exocyst
YJL084C		10	277918	274778	4	0.0010843		243.3	199.9	121.2	231.8	240.8	199.1	322.6		Key: +2C	cyclin binding	biological_process unknown	cytoplasm
YCL057W	PRD1	3	24768	26906	4	0.0010953		1581.8	876.7	1367.9	1220.9	1492.0	1256.0	2412.2		Key: +4F +2P +3C	saccharolysin activity	proteolysis and peptidolysis	mitochondrial intermembrane space
YJL081C	ARP4	10	285187	283718	4	0.0011359		1308.9	997.3	785.3	1046.0	1599.7	1476.1	1418.4		Key: +2F +6P +3C	chromatin binding	establishment and/or maintenance of chromatin architecture	nuclear chromatin
YMR240C	CUS1	13	751239	749929	4	0.0012128		408.4	296.7	280.1	321.6	469.3	407.8	510.8		Key: +2F	protein binding	spliceosome assembly	snRNP U2
YAL014C	SYN8	1	129022	128255	4	0.0012664		662.5	471.9	542.3	429.5	727.0	702.1	866.9		Key: +2P	SNAP receptor activity	transport	endosome
YBL013W	FMT1	2	202021	203226	4	0.0013265		58.6	26.0	49.8	42.3	55.2	48.2	93.2		Key: +2P	methionyl-tRNA formyltransferase activity	methionyl-tRNA aminoacylation	mitochondrion
YMR153W	NUP53	13	564434	565861	4	0.0017022		290.1	207.1	182.7	204.3	330.8	298.4	392.1		Key: +11P	structural molecule activity	protein-nucleus import, docking	nuclear pore
YBR229C	ROT2	2	679178	676314	4	0.0017213		216.3	142.3	200.4	185.5	213.9	195.1	284.8		Key:	alpha-glucosidase activity	cell wall biosynthesis (sensu Fungi)	endoplasmic reticulum
YJL043W		10	360046	360819	4	0.0017388		150.4	93.7	85.1	123.5	175.4	161.7	183.0		Key: +2C	molecular_function unknown	biological_process unknown	cytoplasm
YJR013W		10	460296	461507	4	0.0017403		592.9	407.3	240.8	469.4	728.1	682.0	715.8		Key:	mannosyltransferase activity	GPI anchor biosynthesis	endoplasmic reticulum membrane
YKL174C		11	122241	120385	4	0.0017678		531.7	288.9	406.5	452.7	646.7	547.4	610.9		Key:	molecular_function unknown	biological_process unknown	cellular_component unknown
YAL037W		1	74023	74826	4	0.0018462		175.7	105.1	89.3	132.9	218.0	229.5	207.5		Key:	molecular_function unknown	biological_process unknown	cellular_component unknown
YBR204C		2	633338	632211	4	0.0019419		77.3	43.1	62.7	79.1	74.1	68.4	92.5		Key:	molecular_function unknown	biological_process unknown	lipid particle
YMR177W	MMT1	13	616565	618097	4	0.0019821		102.7	49.6	77.6	88.0	113.1	117.0	126.0		Key: +2P +2C	molecular_function unknown	iron ion homeostasis	mitochondrion
YLR447C	VMA6	12	1027889	1026852	4	0.0020042		1372.5	505.3	915.8	1271.0	1626.6	1587.7	1572.5		Key: +2F +4P +3C	hydrogen-transporting ATPase activity, rotational mechanism	vacuolar transport	vacuolar membrane
YJL217W		10	23133	23729	4	0.0020276		3791.5	1583.6	735.2	3401.4	4752.7	5531.9	4327.1		Key:	molecular_function unknown	biological_process unknown	cytoplasm
YKL033W-A		11	374148	374858	4	0.0020838		1430.3	650.7	533.4	1439.0	1507.9	2039.3	1560.4		Key:	molecular_function unknown	biological_process unknown	cellular_component unknown
YPL198W	RPL7B	16	173151	174701	4	0.0021086		2467.4	393.9	1889.8	1248.4	2878.0	2962.6	3866.7		Key: +2P	structural constituent of ribosome	protein biosynthesis	cytosolic large ribosomal subunit (sensu Eukarya)
YOR347C	PYK2	15	986457	984937	4	0.0022845		373.3	141.4	284.2	308.7	415.4	368.7	451.8		Key: +2P	pyruvate kinase activity	glycolysis	cytosol
YJL071W	ARG2	10	306048	307772	4	0.0023071		757.0	473.1	428.5	625.0	905.0	812.0	916.3		Key: +2F +2P	amino-acid N-acetyltransferase activity	ornithine biosynthesis	mitochondrial matrix
YJR003C		10	442527	440908	4	0.0026107		537.8	129.8	113.7	450.9	639.7	675.4	717.8		Key:	molecular_function unknown	biological_process unknown	mitochondrion
YJR010C-A	SPC1	10	458275	457991	4	0.0026357		545.2	307.6	142.8	330.0	798.8	790.4	621.7		Key: +5P	molecular_function unknown	signal peptide processing	signal peptidase complex
YMR268C	PRP24	13	804221	802887	4	0.0026786		51.4	31.4	40.4	43.5	60.5	48.0	60.3		Key: +2P	pre-mRNA splicing factor activity	assembly of spliceosomal tri-snRNP	spliceosome complex
YJR160C	MPH3	10	739731	737923	4	0.0026795		180.3	73.5	100.1	131.3	252.5	244.6	192.2		Key: +2F +2P	carbohydrate transporter activity	carbohydrate transport	plasma membrane
YJR085C		10	585351	585034	4	0.0026887		11159.3	9936.2	6311.7	9742.7	12610.3	12442.4	12522.2		Key:	molecular_function unknown	biological_process unknown	cellular_component unknown
YCL017C	NFS1	3	94269	92776	4	0.002748		2531.7	2322.9	2072.1	1495.2	2972.8	2936.3	3176.5		Key: +3P	cystathionine gamma-lyase activity	iron-sulfur cluster assembly	mitochondrion
YMR270C	RRN9	13	806422	805325	4	0.0027873		23.2	11.7	19.6	16.5	30.3	18.2	28.8		Key: +2F	RNA polymerase I transcription factor activity	transcription from Pol I promoter	RNA polymerase I upstream activating factor complex
YJL213W		10	32163	33158	4	0.0028446		874.8	107.4	100.5	311.7	1371.8	1430.0	1186.1		Key:	molecular_function unknown	biological_process unknown	cellular_component unknown
YIL106W	MOB1	9	166412	167441	4	0.0029681		342.8	255.2	206.9	220.1	387.5	376.3	466.0		Key: +2P	kinase regulator activity	regulation of exit from mitosis	bud neck
YMR073C		13	412872	412267	4	0.0030064		705.6	198.9	435.9	651.6	759.2	874.3	898.9		Key:	molecular_function unknown	biological_process unknown	cytoplasm
YKL181W	PRS1	11	107321	108604	4	0.0030563		4532.0	1950.7	2094.4	3660.2	5436.9	5520.1	5695.5		Key: +5P	ribose-phosphate diphosphokinase activity	'de novo' pyrimidine base biosynthesis	cytoplasm
YNL098C	RAS2	14	440570	439602	4	0.0031324		3648.4	2220.8	2093.0	3466.0	3623.8	4736.4	4247.1		Key: +5P +2C	RAS small monomeric GTPase activity	sporulation (sensu Saccharomyces)	plasma membrane
YAR068W		1	222399	222884	4	0.0031342		1824.8	377.2	534.2	2113.0	2403.4	2426.2	1643.2		Key:	molecular_function unknown	biological_process unknown	cellular_component unknown
YNL168C		14	318809	318030	4	0.0033155		675.6	315.3	487.5	582.9	750.5	841.5	772.6		Key:	molecular_function unknown	biological_process unknown	mitochondrion
YLR323C	CWC24	12	778952	778173	4	0.0033579		241.2	136.4	114.0	196.8	271.7	275.5	310.5		Key:	molecular_function unknown	biological_process unknown	spliceosome complex
YMR238W	DFG5	13	746352	747728	4	0.0034032		3793.7	3050.8	3014.9	3480.5	4140.3	3964.6	4155.3		Key: +2P	molecular_function unknown	pseudohyphal growth	extrinsic to plasma membrane, GPI-anchored
YLR163C	MAS1	12	493256	491868	4	0.0034357		1435.2	539.6	641.9	1157.9	1829.5	1666.5	1794.4		Key: +2F	mitochondrial processing peptidase activity	mitochondrial processing	mitochondrial processing peptidase complex
YNL239W	LAP3	14	200568	201932	4	0.0034633		2069.7	921.8	1578.2	1872.7	2479.9	2593.7	2149.1		Key: +3F +4C	cysteine-type peptidase activity	response to antibiotic	cytoplasm
YOL034W	SMC5	15	259923	263204	4	0.0035533		109.8	71.7	99.3	90.4	117.7	114.0	132.5		Key: +2P	molecular_function unknown	cell proliferation	nucleus
YAL069W		1	335	649	4	0.0036163		136.3	94.4	51.8	99.8	150.0	153.2	187.9		Key: 0F 0P 0C	Empty	Empty	Empty
YML032C	RAD52	13	213930	212515	4	0.0038215		1136.4	869.6	965.7	727.7	1278.6	1164.8	1509.2		Key: +7P +2C	DNA strand annealing activity	double-strand break repair via synthesis-dependent strand annealing	nucleus
YNL261W	ORC5	14	155099	156538	4	0.0039441		542.7	466.5	413.2	400.3	616.2	555.5	661.8		Key: +2F +3P	ATPase activity	chromatin silencing at HML and HMR (sensu Saccharomyces)	nuclear origin of replication recognition complex
YPR171W	BSP1	16	883822	885552	4	0.0039468		244.8	99.7	212.2	183.4	239.0	205.7	374.7		Key: +2P +4C	molecular_function unknown	actin cytoskeleton organization and biogenesis	bud tip
YPL259C	APM1	16	52671	51244	4	0.0040011		193.4	120.7	157.2	130.9	216.8	195.7	264.6		Key: +2F +2P +2C	clathrin binding	vesicle-mediated transport	AP-1 adaptor complex
YJR044C	VPS55	10	519099	518677	4	0.0040312		4242.6	3463.0	1855.0	4176.3	4228.0	5106.2	5069.3		Key:	molecular_function unknown	late endosome to vacuole transport	late endosome
YCR009C	RVS161	3	131539	130742	4	0.0040758		1356.7	649.0	841.9	1299.0	1378.3	1803.1	1612.8		Key: +2F +3P +2C	cytoskeletal protein binding	polar budding	actin cortical patch (sensu Saccharomyces)
YMR220W	ERG8	13	712315	713670	4	0.0044185		1533.1	404.3	883.9	1287.7	1877.2	1608.6	1980.3		Key: +2P	phosphomevalonate kinase activity	isoprenoid biosynthesis	cytosol
YDL133W		4	222427	223740	4	0.0048812		875.5	699.6	812.8	789.0	926.3	876.4	986.2		Key:	molecular_function unknown	biological_process unknown	cellular_component unknown
YDR448W	ADA2	4	1356053	1357357	4	0.004886		470.3	202.5	320.1	446.9	461.8	597.0	572.4		Key: +2P +2C	transcription coactivator activity	histone acetylation	Ada2/Gcn5/Ada3 transcription activator complex
YMR178W		13	618478	619302	4	0.0049351		119.3	70.6	47.1	107.3	136.6	142.4	136.2		Key: +2C	molecular_function unknown	biological_process unknown	nucleus
YLR363C	NMD4	12	853150	852494	4	0.0049991		127.6	101.1	55.0	91.1	162.3	159.9	144.4		Key:	molecular_function unknown	mRNA catabolism, nonsense-mediated	cytoplasm
YMR172W	HOT1	13	605980	608139	4	0.0050513		328.6	200.8	283.2	298.6	361.5	314.5	380.0		Key: +3P	specific RNA polymerase II transcription factor activity	hyperosmotic response	nuclear chromosome
YOR117W	RPT5	15	545029	546333	4	0.0051694		2306.8	1309.7	1645.1	1978.0	2739.5	2358.9	2678.7		Key: +3F +2P +3C	endopeptidase activity	ubiquitin-dependent protein catabolism	proteasome regulatory particle (sensu Eukarya)
YMR184W		13	628188	628784	4	0.0051874		2266.7	1774.4	1710.1	1852.0	2585.8	1941.5	2789.1		Key:	molecular_function unknown	biological_process unknown	cytoplasm
YLR320W	MMS22	12	771940	776304	4	0.0053426		206.0	115.8	117.1	184.2	226.6	243.9	249.7		Key:	molecular_function unknown	double-strand break repair	cellular_component unknown
YMR161W	HLJ1	13	577717	578391	4	0.0057697		963.6	764.2	620.3	710.2	1088.0	1093.1	1214.1		Key: +2C	molecular_function unknown	biological_process unknown	endoplasmic reticulum membrane
YOR202W	HIS3	15	721946	722608	4	0.0060463		1989.9	631.0	839.7	1271.5	2536.8	2080.9	2911.0		Key:	imidazoleglycerol-phosphate dehydratase activity	histidine biosynthesis	cell
YPR086W	SUA7	16	710097	711134	4	0.0061112		920.2	671.4	575.8	653.0	1219.5	1095.3	1011.4		Key: +5F +5P +2C	general RNA polymerase II transcription factor activity	transcription initiation from Pol II promoter	nucleoplasm
YJR062C	NTA1	10	554763	553390	4	0.0063635		46.4	33.8	31.2	39.6	52.2	46.4	56.1		Key: +3F +2P	protein N-terminal asparagine amidohydrolase activity	protein catabolism	mitochondrion
YMR119W-A		13	506995	507369	4	0.0070426		762.1	477.0	663.7	676.3	837.1	714.1	884.6		Key: 0F 0P 0C	Empty	Empty	Empty
YLR117C	CLF1	12	384535	382472	4	0.0072279		85.4	48.8	73.4	79.0	98.2	84.4	93.6		Key: +4P	molecular_function unknown	RNA splicing	spliceosome complex
YKL106W	AAT1	11	237182	238537	4	0.0072686		686.2	314.1	335.1	652.4	813.6	906.2	714.0		Key: +3P	aspartate transaminase activity	aspartate catabolism	mitochondrion
YJR126C	VPS70	10	658604	656169	4	0.0078228		626.7	435.0	367.4	547.4	675.2	413.8	837.1		Key:	molecular_function unknown	protein-vacuolar targeting	cellular_component unknown
YLR228C	ECM22	12	602465	600021	4	0.0078954		603.9	247.2	420.7	682.9	550.1	541.0	767.5		Key:	RNA polymerase II transcription factor activity	sterol biosynthesis	nucleus
YLR418C	CDC73	12	958091	956910	4	0.0079327		712.0	231.7	384.6	536.1	875.8	854.8	941.7		Key: +2C	Pol II transcription elongation factor activity	RNA elongation from Pol II promoter	transcription elongation factor complex
YOR254C	SEC63	15	807022	805031	4	0.0079584		1096.4	183.5	354.8	1011.5	1160.7	1476.8	1517.2		Key: +2C	protein transporter activity	SRP-dependent cotranslational membrane targeting, translocation	endoplasmic reticulum membrane
YLR380W	CSR1	12	878282	879508	4	0.0080763		859.2	527.9	675.1	546.7	942.8	860.9	1204.6		Key: +2P +3C	phosphatidylinositol transporter activity	cell wall organization and biogenesis	cytoplasm
YKL007W	CAP1	11	428945	429751	4	0.0081029		1471.8	788.6	853.4	1157.9	1857.4	1535.4	1753.4		Key: +4P +2C	F-actin capping activity	cell wall organization and biogenesis	actin cortical patch (sensu Saccharomyces)
YKL016C	ATP7	11	407632	407108	4	0.0082959		5938.4	3203.2	3348.9	5514.0	6321.8	6978.3	7376.3		Key: +3F +4P +3C	hydrogen-transporting ATP synthase activity, rotational mechanism	protein complex assembly	proton-transporting ATP synthase, stator stalk (sensu Eukarya)
YKR084C	HBS1	11	598532	596697	4	0.0085772		601.8	354.5	531.4	522.3	636.8	616.4	709.2		Key: +2P	molecular_function unknown	protein biosynthesis	cytoplasm
YOR296W		15	870199	874068	4	0.0086313		298.1	163.0	238.1	263.3	334.2	294.3	359.9		Key:	molecular_function unknown	biological_process unknown	cytoplasm
YJL001W	PRE3	10	435078	435841	4	0.008735		5297.4	2961.7	2886.2	5063.2	5865.3	5846.7	6336.5		Key: +2F +4P +3C	endopeptidase activity	sporulation (sensu Saccharomyces)	proteasome core complex, beta-subunit complex (sensu Eukarya)
YAL041W	CDC24	1	62843	65407	4	0.0088339		541.3	265.2	292.0	498.6	579.5	327.5	773.5		Key: +2F +12P +4C	Rho guanyl-nucleotide exchange factor activity	signal transduction during conjugation with cellular fusion	bud neck
YKL080W	VMA5	11	284675	285853	4	0.0088916		3827.3	2473.4	1475.7	2880.7	4287.5	4216.7	5365.1		Key: +2F +2P +3C	hydrogen-transporting ATPase activity, rotational mechanism	vacuolar acidification	hydrogen-transporting ATPase V1 domain
YLR063W		12	264158	265255	4	0.0090484		380.1	202.3	297.4	252.3	445.9	433.8	494.8		Key:	molecular_function unknown	biological_process unknown	cytoplasm
YJL165C	HAL5	10	109454	106887	4	0.0092903		79.3	54.5	54.7	65.9	92.7	73.1	96.0		Key: +2P	protein kinase activity	cation homeostasis	cellular_component unknown
YER111C	SWI4	5	385872	382591	4	0.0096559		109.5	70.2	76.3	87.3	124.4	118.2	131.9		Key: +3P	transcription factor activity	transcription	nucleus
YJL014W	CCT3	10	407473	409077	4	0.0096948		2107.5	1747.9	1328.5	1317.5	2501.2	2192.5	2716.0		Key: +2P +3C	chaperone activity	cytoskeleton organization and biogenesis	chaperonin-containing T-complex
YOL091W	SPO21	15	145333	147162	4	0.0097567		78.6	63.2	56.0	72.8	87.2	84.1	84.7		Key: +2F +2P	structural molecule activity	spore wall assembly (sensu Saccharomyces)	spindle pole body
YOR155C	ISN1	15	627980	626628	4	0.0098951		883.0	457.3	631.4	879.3	959.5	977.1	980.9		Key:	molecular_function unknown	biological_process unknown	cellular_component unknown
YOL098C		15	135837	132724	4	0.01074		1046.7	516.0	866.9	740.3	1193.1	1001.8	1429.3		Key:	molecular_function unknown	biological_process unknown	cytoplasm
YNL312W	RFA2	14	48286	49215	4	0.010996		2101.4	1493.7	1315.1	1295.0	2505.4	2471.2	2826.4		Key: +7P	DNA binding	DNA recombination	DNA replication factor A complex
YJR118C	ILM1	10	644016	643405	4	0.0112		499.5	420.4	235.0	357.1	581.5	540.8	632.8		Key:	molecular_function unknown	biological_process unknown	endoplasmic reticulum
YJL106W	IME2	10	221307	223244	4	0.012051		16.9	9.8	6.6	17.9	19.1	19.1	17.2		Key: +2P	protein kinase activity	regulation of meiosis	nucleus
YLR188W	MDL1	12	528302	530389	4	0.012523		879.8	478.8	619.8	635.1	1051.9	728.7	1203.9		Key: +4F +2P	peptide-transporting ATPase activity	oligopeptide transport	mitochondrial inner membrane
YPR172W		16	885790	886392	4	0.01274		238.3	175.7	188.7	187.8	299.9	223.7	264.4		Key: +3C	molecular_function unknown	biological_process unknown	cytoplasm
YMR231W	PEP5	13	733544	736633	4	0.01276		70.8	44.7	44.0	46.1	82.3	64.8	102.1		Key: +4P	molecular_function unknown	vesicle docking during the process of exocytosis	vacuolar membrane (sensu Fungi)
YOL090W	MSH2	15	147381	150275	4	0.012894		224.1	75.2	110.6	162.1	272.4	244.9	312.7		Key: +3F +4P	ATPase activity	DNA recombination	nuclear chromosome
YCR035C	RRP43	3	193013	191829	4	0.01292		301.1	221.6	153.8	211.6	331.2	345.6	416.9		Key: +2P +2C	3'-5'-exoribonuclease activity	mRNA catabolism	cytoplasmic exosome (RNase complex)
YOL058W	ARG1	15	219209	220471	4	0.013209		7994.2	6895.2	5720.9	7204.6	9009.4	6748.3	9281.1		Key: +3P	argininosuccinate synthase activity	citrulline metabolism	cytosol
YJL135W		10	157795	158112	4	0.014469		45.3	24.8	32.5	31.0	52.3	44.7	63.3		Key: 0F 0P 0C	Empty	Empty	Empty
YKL002W	DID4	11	437421	438187	4	0.014555		1836.1	435.6	888.9	1761.4	1863.6	2446.4	2442.6		Key: +2P +2C	protein binding	protein-Golgi retention	endosome
YKR050W	TRK2	11	527457	530126	4	0.014821		317.2	235.9	302.3	256.6	343.4	301.0	386.6		Key: +2F	potassium ion transporter activity	potassium ion homeostasis	plasma membrane
YJL198W	PHO90	10	60843	63488	4	0.014858		1595.4	648.1	974.0	1134.7	1944.6	1435.2	2232.1		Key: +2F	phosphate transporter activity	phosphate transport	membrane
YKL069W		11	306930	307472	4	0.015275		2338.8	1128.4	1940.0	1821.6	2340.3	1931.2	3487.8		Key: +2C	molecular_function unknown	biological_process unknown	nucleus
YKR053C	YSR3	11	534923	533709	4	0.015842		180.0	65.9	67.4	144.7	266.0	117.5	217.6		Key: +2C	sphingosine-1-phosphate phosphatase activity	sphingolipid biosynthesis	endoplasmic reticulum
YMR234W	RNH1	13	740265	741311	4	0.016423		135.5	127.2	96.2	87.0	149.1	143.6	179.8		Key: +2P	ribonuclease H activity	cell wall organization and biogenesis	cell
YNL082W	PMS1	14	473297	476011	4	0.016427		136.6	66.3	84.6	115.2	158.0	142.6	173.9		Key: +3F +2P	ATP binding	mismatch repair	nuclear chromosome
YJL110C	GZF3	10	211494	209839	4	0.016437		370.3	234.5	149.3	237.8	445.1	298.0	548.5		Key: +2F +5P	specific RNA polymerase II transcription factor activity	nitrogen metabolism	nucleus
YNR011C	PRP2	14	646949	644319	4	0.016654		157.1	93.1	106.9	102.4	179.5	149.7	226.2		Key: +2F +2P +2C	pre-mRNA splicing factor activity	U2-type catalytic spliceosome formation for first transesterification step	spliceosome complex
YLR410W	VIP1	12	937538	940978	4	0.016884		172.0	84.0	105.3	136.5	210.3	152.1	213.3		Key:	molecular_function unknown	actin cytoskeleton organization and biogenesis	cytoplasm
YOR130C	ORT1	15	570807	569929	4	0.017256		772.8	152.8	545.6	665.5	860.5	848.9	1036.5		Key: +2P	L-ornithine transporter activity	arginine biosynthesis	mitochondrial membrane
YMR134W		13	537837	538550	4	0.017623		792.1	177.1	266.2	915.0	892.1	776.9	866.9		Key: +2P +4C	molecular_function unknown	iron ion homeostasis	cytoplasm
YKL074C	MUD2	11	295838	294255	4	0.018191		375.2	213.6	257.9	331.8	458.0	399.4	418.5		Key: +2F	mRNA binding	U2-type nuclear mRNA branch site recognition	commitment complex
YLR384C	IKI3	12	892900	888851	4	0.018314		421.0	145.0	302.5	355.8	425.6	317.0	642.5		Key: +3F +2C	Pol II transcription elongation factor activity	regulation of transcription from Pol II promoter	DNA-directed RNA polymerase II, holoenzyme
YMR123W	PKR1	13	513592	513960	4	0.018942		3418.6	1133.2	2605.0	1967.2	4251.5	4331.1	4717.4		Key:	molecular_function unknown	biological_process unknown	endoplasmic reticulum
YMR315W		13	902799	903848	4	0.018953		3835.5	1207.7	2265.1	3753.4	4342.0	4098.2	4550.7		Key: +2C	molecular_function unknown	biological_process unknown	nucleus
YLR387C		12	897672	896374	4	0.019473		1934.3	1150.6	1131.9	1817.3	2241.0	2121.9	2175.3		Key:	molecular_function unknown	biological_process unknown	cytoplasm
YOR203W		15	722565	722918	4	0.019739		432.2	88.4	148.2	381.9	532.9	472.2	563.4		Key: 0F 0P 0C	Empty	Empty	Empty
YML022W	APT1	13	228937	229500	4	0.020143		3623.7	1630.0	1958.0	3004.0	4332.9	5103.8	4202.6		Key: +2C	adenine phosphoribosyltransferase activity	AMP biosynthesis	nucleus
YKL125W	RRN3	11	207893	209776	4	0.020605		883.8	546.8	474.9	732.2	1034.7	888.8	1102.5		Key:	RNA polymerase I transcription factor activity	transcription from Pol I promoter	RNA polymerase I transcription factor complex
YKL005C	BYE1	11	434520	432736	4	0.021459		289.6	137.6	135.7	236.4	381.7	327.8	329.0		Key:	transcriptional elongation regulator activity	negative regulation of transcription from Pol II promoter	nucleus
YLR347C	KAP95	12	826412	823827	4	0.022018		382.6	229.8	238.1	306.6	436.9	410.4	486.3		Key: +2C	protein carrier activity	protein-nucleus import	nuclear pore
YBR272C	HSM3	2	747760	746318	4	0.022405		249.9	157.4	179.5	227.9	267.0	260.2	290.7		Key:	molecular_function unknown	mismatch repair	cytoplasm
YPL180W	TCO89	16	205247	207646	4	0.02248		505.8	391.3	450.9	397.7	550.1	463.8	632.1		Key:	molecular_function unknown	glycerol metabolism	vacuolar membrane (sensu Fungi)
YDL100C	ARR4	4	283176	282112	4	0.022622		1618.3	1212.1	1097.8	1336.7	1830.1	1872.0	1836.2		Key: +2P	ATPase activity	response to heat	endoplasmic reticulum
YJL203W	PRP21	10	53341	54183	4	0.022816		261.8	115.9	118.0	178.0	336.9	331.1	333.8		Key:	RNA binding	nuclear mRNA splicing, via spliceosome	snRNP U2
YGL194C	HOS2	7	141730	140372	4	0.023872		32.7	24.5	23.4	34.5	29.5	33.3	35.8		Key: +4F +7P +2C	NAD-dependent histone deacetylase activity	regulation of transcription, DNA-dependent	histone deacetylase complex
YPL109C		16	347187	345263	4	0.024259		739.7	508.0	621.0	656.6	876.1	720.2	797.5		Key:	molecular_function unknown	biological_process unknown	mitochondrion
YAL010C	MDM10	1	135669	134188	4	0.024387		130.6	99.1	86.1	112.8	148.4	115.9	157.3		Key: +3P	molecular_function unknown	mitochondrion organization and biogenesis	mitochondrial outer membrane
YKR027W		11	491007	493304	4	0.024674		898.4	674.4	664.8	713.9	974.1	854.1	1143.4		Key:	molecular_function unknown	biological_process unknown	clathrin-coated vesicle
YGR013W	SNU71	7	514556	516418	4	0.02597		148.1	130.1	92.5	97.1	176.2	144.7	192.4		Key: +5C	RNA binding	nuclear mRNA splicing, via spliceosome	commitment complex
YKL065C		11	316702	316082	4	0.026789		4073.0	3332.0	3246.4	3848.8	4446.7	4246.7	4305.8		Key:	molecular_function unknown	biological_process unknown	endoplasmic reticulum
YLR089C		12	320016	318238	4	0.028601		2652.6	1523.9	1709.3	2242.2	3304.7	2709.6	3049.8		Key:	transaminase activity	biological_process unknown	mitochondrion
YJL176C	SWI3	10	94528	92051	4	0.029215		184.6	110.0	87.1	138.3	217.1	156.2	256.4		Key: +2C	general RNA polymerase II transcription factor activity	chromatin remodeling	SWI/SNF complex
YPL273W	SAM4	16	25087	26064	4	0.029888		423.3	117.9	169.8	327.2	494.8	500.6	597.9		Key: +2C	homocysteine S-methyltransferase activity	sulfur amino acid metabolism	nucleus
YJR100C		10	617248	616265	4	0.030078		347.2	173.7	164.4	235.0	516.8	432.2	357.5		Key:	molecular_function unknown	biological_process unknown	cellular_component unknown
YDR107C		4	671028	669010	4	0.031083		93.9	64.7	75.4	90.1	102.6	93.3	102.7		Key:	molecular_function unknown	biological_process unknown	membrane fraction
YKL157W	APE2	11	154996	158186	4	0.031477		2165.6	1568.4	1710.4	2104.9	2357.9	1730.7	2452.6		Key: +2P +2C	leucyl aminopeptidase activity	peptide metabolism	periplasmic space (sensu Fungi)
YKL061W		11	325416	325757	4	0.031802		275.0	83.0	137.9	237.4	306.1	319.3	372.7		Key:	molecular_function unknown	biological_process unknown	endosome
YMR203W	TOM40	13	668491	669654	4	0.032029		1048.4	400.6	548.1	671.8	1255.6	939.2	1559.4		Key: +2C	protein transporter activity	mitochondrial matrix protein import	mitochondrial outer membrane translocase complex
YER013W	PRP22	5	178840	182277	4	0.033151		346.3	198.6	266.6	298.1	383.2	351.2	429.9		Key: +2F +2P	pre-mRNA splicing factor activity	U2-type spliceosome dissembly	spliceosome complex
YJL146W	IDS2	10	143210	144619	4	0.033216		180.6	129.3	112.0	156.1	196.2	183.9	224.0		Key: +2C	molecular_function unknown	meiosis	nucleus
YAL053W		1	45900	48251	4	0.033736		2174.9	1283.7	898.4	2438.8	2202.3	2230.5	2558.4		Key:	molecular_function unknown	biological_process unknown	cytoplasm
YOR022C		15	375856	373709	4	0.035088		46.7	22.3	36.6	50.3	44.0	50.8	54.5		Key:	phospholipase activity	biological_process unknown	mitochondrion
YPR198W	SGE1	16	934028	935659	4	0.035944		1285.5	895.1	855.3	1224.9	1385.0	976.2	1615.7		Key: +2P	xenobiotic-transporting ATPase activity	response to drug	integral to plasma membrane
YJL097W		10	245508	246161	4	0.03915		1780.2	387.9	840.1	1411.3	2119.7	1887.9	2524.6		Key: +5C	molecular_function unknown	biological_process unknown	vacuole (sensu Fungi)
YOR149C	SMP3	15	611388	609838	4	0.039258		67.8	31.5	49.0	52.0	77.9	62.2	91.7		Key:	molecular_function unknown	plasmid maintenance	cellular_component unknown
YMR101C	SRT1	13	469475	468444	4	0.039584		82.5	46.2	54.3	73.6	98.2	82.1	95.5		Key: +2F +2P	prenyltransferase activity	protein amino acid glycosylation	lipid particle
YPL005W		16	548481	550301	4	0.039987		273.3	255.2	227.0	204.4	289.5	266.8	340.3		Key: +2C	molecular_function unknown	biological_process unknown	cytoplasm
YAR050W	FLO1	1	203396	208009	4	0.040012		48.0	32.3	31.7	37.1	56.5	36.7	63.1		Key: +2C	mannose binding	flocculation (sensu Saccharomyces)	cell wall (sensu Fungi)
YPR091C		16	718464	716152	4	0.040509		126.1	71.8	83.9	114.5	130.8	88.2	154.8		Key:	molecular_function unknown	biological_process unknown	endoplasmic reticulum
YLR100W	ERG27	12	341811	342854	4	0.040972		3637.2	2641.5	1723.3	3652.9	4238.6	3889.8	3880.7		Key: +2C	3-keto sterol reductase activity	ergosterol biosynthesis	endoplasmic reticulum
YOR219C	STE13	15	755009	752214	4	0.041085		344.3	185.6	247.7	289.7	339.7	267.2	500.4		Key: +2P	aminopeptidase activity	peptide pheromone maturation	Golgi trans face
YOR080W	DIA2	15	474553	476793	4	0.04111		291.8	233.4	250.2	216.4	303.5	312.0	371.2		Key:	molecular_function unknown	invasive growth (sensu Saccharomyces)	cellular_component unknown
YBR296C	PHO89	2	798478	796754	4	0.042941		517.9	311.1	306.0	544.5	514.0	620.6	560.2		Key: +2F +2C	sodium:inorganic phosphate symporter activity	phosphate transport	plasma membrane
YLR214W	FRE1	12	568569	570629	4	0.043596		240.1	108.6	67.0	190.9	274.3	240.7	334.0		Key: +2P	ferric-chelate reductase activity	copper ion import	plasma membrane
YKR088C		11	605059	604046	4	0.043658		383.6	213.4	306.3	333.4	471.1	363.1	422.6		Key:	molecular_function unknown	biological_process unknown	cytoplasm
YJR069C	HAM1	10	569313	568720	4	0.04415		1035.0	177.0	279.6	662.8	1377.9	1350.0	1486.9		Key: +2C	molecular_function unknown	DNA repair	nucleus
YER040W	GLN3	5	229794	231986	4	0.044402		197.9	115.7	161.5	177.6	192.0	175.6	266.8		Key: +2F +4P +2C	transcription factor activity	positive regulation of transcription from Pol II promoter	nucleus
YMR221C		13	715444	713930	4	0.044673		1111.8	299.2	674.0	813.0	1314.0	1094.3	1608.1		Key:	molecular_function unknown	biological_process unknown	vacuole (sensu Fungi)
YNL181W		14	298335	299558	4	0.045144		566.5	216.1	386.8	475.7	640.5	571.8	749.6		Key: +2F +3C	oxidoreductase activity, acting on CH2 groups, NAD or NADP as acceptor	biological_process unknown	endoplasmic reticulum
YKL099C	UTP11	11	256117	255347	4	0.04544		232.7	106.2	107.3	195.5	265.4	306.2	280.2		Key: +2P	snoRNA binding	processing of 20S pre-rRNA	small nucleolar ribonucleoprotein complex
YMR187C		13	635983	634688	4	0.047621		789.4	222.7	418.9	539.5	885.2	884.1	1210.9		Key:	molecular_function unknown	biological_process unknown	cellular_component unknown
YFR038W		6	229367	231928	4	0.047743		186.4	156.9	131.6	110.9	198.1	189.8	269.3		Key:	helicase activity	biological_process unknown	cellular_component unknown
YLR355C	ILV5	12	839252	838065	4	0.048117		8984.4	4574.1	4684.9	7471.0	10064.4	10415.1	11585.6		Key: +2P	ketol-acid reductoisomerase activity	mitochondrial genome maintenance	mitochondrion
YJL013C	MAD3	10	410955	409408	4	0.048215		202.4	114.2	134.2	184.1	216.1	222.0	248.9		Key: +2P	molecular_function unknown	mitotic spindle checkpoint	nucleus
YJL072C	PSF2	10	305778	305137	4	0.04841		238.1	109.5	124.9	193.4	315.2	250.6	268.9		Key:	DNA binding	DNA-dependent DNA replication	GINS complex
YDL035C	GPR1	4	392054	389169	4	0.049005		499.2	301.4	391.9	467.7	515.9	411.8	642.1		Key: +3F +3P +2C	G-protein coupled receptor activity	G-protein coupled receptor protein signaling pathway	plasma membrane
YJL054W	TIM54	10	334181	335617	4	0.049136		451.8	255.4	119.6	231.4	505.1	518.3	736.3		Key: +2F +2P	protein transporter activity	mitochondrial inner membrane protein import	mitochondrial inner membrane protein insertion complex
YKL211C	TRP3	11	38154	36700	4	0.050027		1200.6	331.2	442.2	948.5	1549.5	1023.0	1703.7		Key: +4F	indole-3-glycerol-phosphate synthase activity	tryptophan biosynthesis	cytoplasm
YKR065C		11	565534	564941	4	0.050531		2102.3	966.9	1743.2	1591.6	2322.1	2503.5	2736.3		Key:	molecular_function unknown	biological_process unknown	integral to membrane
YNR043W	MVD1	14	701894	703084	4	0.051087		2927.9	805.9	2300.8	1927.6	3370.8	2827.1	4402.1		Key: +2P	diphosphomevalonate decarboxylase activity	isoprenoid biosynthesis	cytosol
YHR018C	ARG4	8	141394	140003	4	0.051194		6071.4	4550.3	3639.2	5707.4	6938.9	6693.0	6552.0		Key:	argininosuccinate lyase activity	arginine biosynthesis	cytosol
YDR035W	ARO3	4	521811	522923	4	0.051891		2530.5	1195.1	1642.7	2600.1	2943.2	2058.1	2903.7		Key: +2C	3-deoxy-7-phosphoheptulonate synthase activity	aromatic amino acid family biosynthesis	nucleus
YJL006C	CTK2	10	424024	423053	4	0.054505		692.4	465.3	390.7	512.6	782.2	607.0	970.5		Key: +2P	cyclin-dependent protein kinase regulator activity	protein amino acid phosphorylation	nucleus
YGR203W		7	905240	905686	4	0.054969		1180.8	490.6	846.5	804.4	1256.1	1296.5	1738.3		Key: +3F +2C	phosphoric monoester hydrolase activity	biological_process unknown	nucleus
YMR197C	VTI1	13	659197	658544	4	0.05502		2233.3	1746.4	1933.6	2169.0	2230.3	2598.4	2379.4		Key: +4P	v-SNARE activity	endosome to lysosome transport	integral to Golgi membrane
YAL007C	ERP2	1	138349	137702	4	0.05542		926.7	179.5	215.2	696.6	1144.6	951.3	1410.5		Key:	molecular_function unknown	ER to Golgi transport	COPII-coated vesicle
YHR072W	ERG7	8	239099	241294	4	0.055577		1468.7	853.3	1122.6	1348.5	1737.2	1419.5	1629.4		Key: +3C	lanosterol synthase activity	ergosterol biosynthesis	lipid particle
YKL006W	RPL14A	11	431549	432363	4	0.055745		5787.8	2454.5	2758.4	3877.2	6935.1	4804.9	8832.4		Key: +2F +2P	RNA binding	protein biosynthesis	cytosolic large ribosomal subunit (sensu Eukarya)
YJL139C	YUR1	10	152917	151631	4	0.055869		344.0	171.8	213.3	271.7	400.6	309.4	465.4		Key: +2P	mannosyltransferase activity	N-linked glycosylation	Golgi apparatus
YGL001C	ERG26	7	496504	495455	4	0.056486		2810.1	1302.2	1440.4	2842.5	3567.2	3110.3	2761.0		Key: +2C	C-3 sterol dehydrogenase (C-4 sterol decarboxylase) activity	ergosterol biosynthesis	endoplasmic reticulum
YJL096W	MRPL49	10	246407	246892	4	0.056864		1862.6	256.3	288.5	1291.0	2386.3	2534.6	2689.8		Key: +2C	structural constituent of ribosome	protein biosynthesis	mitochondrial large ribosomal subunit
YMR163C		13	586387	584270	4	0.056884		272.1	63.4	128.9	322.6	241.9	264.1	355.9		Key:	molecular_function unknown	biological_process unknown	cytoplasm
YKL212W	SAC1	11	34544	36415	4	0.057718		571.3	148.8	277.9	393.5	697.2	526.4	859.8		Key: +2P +2C	inositol/phosphatidylinositol phosphatase activity	phosphoinositide metabolism	integral to endoplasmic reticulum membrane
YMR313C	TGL3	13	901306	899378	4	0.058038		659.0	336.4	399.4	486.8	662.7	518.6	1059.1		Key: +2F	triacylglycerol lipase activity	lipid metabolism	lipid particle
YKR066C	CCP1	11	566840	565755	4	0.05994		643.1	203.6	401.2	542.3	901.2	753.2	652.3		Key: +2C	cytochrome-c peroxidase activity	response to oxidative stress	mitochondrion
YLL007C		12	136298	134301	4	0.060139		39.0	11.9	20.5	32.4	47.6	31.6	52.8		Key:	molecular_function unknown	biological_process unknown	cytoplasm
YKR045C		11	523611	523060	4	0.060863		111.9	87.7	93.4	56.9	123.6	120.9	149.4		Key:	molecular_function unknown	biological_process unknown	cytoplasm
YNL127W	FAR11	14	383987	386848	4	0.061165		242.8	173.8	221.0	185.9	254.1	202.2	326.3		Key: +2P	molecular_function unknown	cell cycle arrest in response to pheromone	cellular_component unknown
YMR008C	PLB1	13	282584	280590	4	0.062976		1797.4	521.4	1053.4	1916.5	1785.8	1542.3	2431.3		Key: +2F	lysophospholipase activity	glycerophospholipid metabolism	cell wall (sensu Fungi)
YKL145W	RPT1	11	174218	175621	4	0.063166		4329.4	2519.5	2957.2	4034.1	4633.2	4596.0	5245.7		Key: +3F +2P +2C	endopeptidase activity	ubiquitin-dependent protein catabolism	proteasome regulatory particle (sensu Eukarya)
YJR058C	APS2	10	545089	544646	4	0.063198		1170.4	534.6	480.3	943.7	1389.5	1006.5	1591.3		Key:	molecular_function unknown	vesicle-mediated transport	AP-2 adaptor complex
YGL224C	SDT1	7	78855	78013	4	0.063269		746.8	320.8	355.8	705.3	912.8	814.9	853.7		Key:	nucleotidase activity	pyrimidine base metabolism	cellular_component unknown
YOL140W	ARG8	15	58758	60029	4	0.064157		420.3	134.2	203.4	450.0	493.7	356.3	469.4		Key: +2P +2C	acetylornithine transaminase activity	ornithine biosynthesis	mitochondrial matrix
YJL187C	SWE1	10	79261	76802	4	0.065802		218.0	75.4	36.3	178.9	227.2	301.4	324.5		Key: +8P +2C	protein kinase activity	regulation of cyclin dependent protein kinase activity	nucleus
YDL171C	GLT1	4	155641	149204	4	0.066068		4049.6	3155.0	3738.6	3724.9	4016.4	3843.9	4838.0		Key:	glutamate synthase (NADH) activity	glutamate biosynthesis	cell
YJL098W	SAP185	10	241999	245175	4	0.066297		998.9	311.1	515.9	808.1	1113.6	1187.9	1356.3		Key: +3P	protein serine/threonine phosphatase activity	G1/S transition of mitotic cell cycle	cytoplasm
YJL174W	KRE9	10	95090	95920	4	0.066671		1961.7	1627.6	1360.6	1827.8	2314.6	2070.5	1975.5		Key: +2P	molecular_function unknown	cell wall organization and biogenesis	extracellular
YMR009W		13	284101	284640	4	0.06714		2677.0	830.6	1204.8	2320.6	2464.4	3878.1	3802.2		Key: +2C	molecular_function unknown	biological_process unknown	nucleus
YMR088C		13	445101	443413	4	0.067876		1178.0	735.0	861.7	779.4	1307.7	1014.1	1661.2		Key:	molecular_function unknown	biological_process unknown	cellular_component unknown
YGR081C	SLX9	7	643782	643150	4	0.068077		10.9	5.7	3.2	7.0	12.1	7.8	15.2		Key: +2C	molecular_function unknown	DNA metabolism	nucleus
YAL043C	PTA1	1	61055	58698	4	0.070354		793.2	367.3	530.5	464.9	916.2	659.5	1241.6		Key: +2F +7P +2C	cleavage/polyadenylation specificity factor activity	tRNA processing	mRNA cleavage factor complex
YKL008C	LAC1	11	428194	426938	4	0.071223		543.2	455.5	428.8	469.0	642.9	477.7	599.1		Key: +2F +2P	sphingosine N-acyltransferase activity	aging	endoplasmic reticulum
YNL192W	CHS1	14	276501	279896	4	0.071941		671.6	477.4	353.6	701.1	642.0	552.3	842.9		Key: +2C	chitin synthase activity	budding	chitosome
YLR336C	SGD1	12	802396	799697	4	0.073377		257.9	167.3	162.8	210.4	288.7	248.1	337.7		Key: +4P +2C	molecular_function unknown	osmoregulation	nucleus
YJL186W	MNN5	10	80153	81913	4	0.075611		128.5	56.8	22.9	134.5	136.4	155.4	162.9		Key:	alpha-1,2-mannosyltransferase activity	protein amino acid glycosylation	Golgi apparatus
YMR243C	ZRC1	13	756165	754837	4	0.076762		1523.5	788.1	1028.8	1116.3	1709.4	1644.9	2100.9		Key: +2F +4P	zinc ion transporter activity	zinc ion transport	vacuole (sensu Fungi)
YKL013C	ARC19	11	417666	417151	4	0.077089		998.2	408.1	467.7	924.7	1179.8	967.4	1218.5		Key: +2C	structural molecule activity	actin cortical patch assembly	Arp2/3 protein complex
YML126C	ERG13	13	20536	19061	4	0.077385		3437.1	1730.5	2448.7	2802.3	4430.3	2947.6	4032.4		Key: +2C	hydroxymethylglutaryl-CoA synthase activity	ergosterol biosynthesis	mitochondrion
YAL046C		1	57388	57032	4	0.079175		1334.4	380.2	434.2	934.8	1505.7	1323.1	2101.0		Key:	molecular_function unknown	biological_process unknown	cellular_component unknown
YOR142W	LSC1	15	593057	594046	4	0.079366		8812.7	4834.0	6584.5	7675.3	9935.5	11230.4	10057.3		Key: +3F +3P	succinate-CoA ligase (ADP-forming) activity	succinyl-CoA metabolism	mitochondrion
YPR058W	YMC1	16	673746	674669	4	0.079947		2102.5	690.8	1477.6	1719.9	2400.2	1930.7	2886.3		Key:	transporter activity	transport	mitochondrial inner membrane
YGL012W	ERG4	7	472858	474279	4	0.081027		3152.8	1105.7	1226.3	2955.2	4181.3	4040.9	3296.7		Key:	delta24(24-1) sterol reductase activity	ergosterol biosynthesis	endoplasmic reticulum
YJL101C	GSH1	10	236273	234237	4	0.081079		967.2	481.6	709.3	630.1	1155.2	585.7	1473.1		Key: +2P	glutamate-cysteine ligase activity	response to cadmium ion	intracellular
YML088W	UFO1	13	92235	94241	4	0.081844		342.6	83.7	158.3	387.7	336.0	289.3	462.9		Key: +2F +4P +4C	ubiquitin-protein ligase activity	ubiquitin-dependent protein catabolism	cytoplasm
YLR277C	YSH1	12	699497	697158	4	0.083355		537.0	221.0	259.6	399.1	595.0	516.7	813.0		Key: +2F +4P +2C	cleavage/polyadenylation specificity factor activity	mRNA polyadenylation	mRNA cleavage factor complex
YJR016C	ILV3	10	466122	464365	4	0.083382		6104.3	3334.3	3011.1	4601.8	7048.7	6018.3	8506.8		Key:	dihydroxy-acid dehydratase activity	branched chain family amino acid biosynthesis	mitochondrion
YPL152W	RRD2	16	265027	266103	4	0.083505		192.7	119.2	130.0	157.6	215.5	183.1	250.8		Key: +2F +3P +2C	protein phosphatase type 2A regulator activity	response to osmotic stress	cell fraction
YLR401C		12	924447	922618	4	0.08521		636.8	362.5	397.3	319.6	719.0	634.1	1024.5		Key: +2C	tRNA dihydrouridine synthase activity	tRNA modification	nucleus
YMR063W	RIM9	13	397076	397795	4	0.085879		64.5	31.8	60.4	44.3	69.3	53.9	91.0		Key:	molecular_function unknown	sporulation (sensu Saccharomyces)	cellular_component unknown
YBR287W		2	776529	777812	4	0.087875		560.4	393.6	487.2	508.0	589.5	523.9	644.0		Key:	molecular_function unknown	biological_process unknown	endoplasmic reticulum
YIR032C	DAL3	9	415614	415027	4	0.087941		1238.8	395.3	497.1	1229.9	1469.4	1306.3	1479.3		Key:	ureidoglycolate hydrolase activity	allantoin catabolism	membrane
YKR017C		11	472992	471337	4	0.088484		173.5	157.0	122.0	158.9	172.6	154.4	195.0		Key:	molecular_function unknown	biological_process unknown	cellular_component unknown
YOR069W	VPS5	15	454858	455796	4	0.09072		69.8	40.7	64.0	49.1	79.6	59.1	94.5		Key: +2F +2P	protein transporter activity	retrograde transport, endosome to Golgi	endosome
YLR446W		12	1025210	1026511	4	0.091833		99.5	51.3	68.2	94.4	104.5	77.4	129.2		Key:	molecular_function unknown	biological_process unknown	cellular_component unknown
YLR083C	EMP70	12	296095	294092	4	0.0921		1981.4	919.8	1020.0	1450.7	2181.5	1868.6	3007.0		Key: +2C	transporter activity	transport	membrane fraction
YKR029C	SET3	11	499475	497220	4	0.094802		954.8	486.1	720.0	746.8	1001.5	1032.0	1290.7		Key: +4F +3P	NAD-dependent histone deacetylase activity	negative regulation of meiosis	histone deacetylase complex
YDL141W	BPL1	4	203040	205112	4	0.095072		73.6	36.7	56.9	49.1	73.8	53.8	119.0		Key: +5F +2C	biotin-[acetyl-CoA-carboxylase] ligase activity	protein modification	intracellular
YAR061W		1	218133	218336	4	0.095589		95.5	42.1	56.2	75.7	108.8	93.4	128.8		Key:	molecular_function unknown	biological_process unknown	cellular_component unknown
YJL044C	GYP6	10	359592	358216	4	0.10442		137.7	97.5	109.1	86.9	154.6	127.2	190.9		Key:	GTPase activator activity	intracellular protein transport	clathrin-coated vesicle
YMR072W	ABF2	13	411568	412119	4	0.10532		3221.0	2088.6	1884.0	2962.3	3351.5	3427.4	4027.3		Key: +2P	DNA binding	mitochondrion inheritance	mitochondrial chromosome
YPR145W	ASN1	16	822614	824332	4	0.10575		3908.0	1947.5	2139.6	3500.9	4421.4	3676.6	4981.4		Key: +2F	asparagine synthase (glutamine-hydrolyzing) activity	asparagine biosynthesis	cytoplasm
YOR375C	GDH1	15	1043038	1041674	4	0.1075		9533.7	4057.1	4329.2	7841.0	10143.1	9395.7	14186.4		Key: +2C	glutamate dehydrogenase (NADP+) activity	glutamate biosynthesis	nucleus
YOR122C	PFY1	15	552887	552298	4	0.10774		8317.0	4192.9	5805.5	7337.0	8701.0	9464.4	10597.0		Key: +4P +2C	actin monomer binding	actin polymerization and/or depolymerization	actin cap (sensu Saccharomyces)
YGR122W		7	733938	735146	4	0.10815		324.3	230.1	218.9	289.7	349.9	301.7	388.3		Key:	molecular_function unknown	biological_process unknown	cytoplasm
YJL140W	RPB4	10	150879	151544	4	0.10823		551.8	250.9	232.2	481.8	610.7	582.6	744.0		Key:	DNA-directed RNA polymerase activity	transcription from Pol II promoter	DNA-directed RNA polymerase II, core complex
YOR308C	SNU66	15	896382	894619	4	0.10854		149.6	71.0	109.0	127.1	161.9	146.9	194.2		Key:	pre-mRNA splicing factor activity	nuclear mRNA splicing, via spliceosome	small nuclear ribonucleoprotein complex
YGR089W	NNF2	7	656962	659772	4	0.10878		21.5	5.0	10.7	17.5	19.7	15.4	35.0		Key:	molecular_function unknown	chromosome segregation	membrane fraction
YPL137C		16	296646	292816	4	0.10945		497.4	271.2	390.1	436.0	472.0	440.3	679.4		Key: +2C	molecular_function unknown	biological_process unknown	cytoplasm
YPL235W	RVB2	16	103232	104647	4	0.11007		893.0	369.3	551.0	761.9	921.4	995.5	1236.2		Key: +4P +2C	ATPase activity	regulation of transcription from Pol II promoter	chromatin remodeling complex
YMR202W	ERG2	13	667536	668204	4	0.11117		9955.5	5392.8	6816.2	9115.1	12194.9	9851.5	11012.3		Key:	C-8 sterol isomerase activity	ergosterol biosynthesis	endoplasmic reticulum
YJR001W	AVT1	10	436717	438525	4	0.11345		2041.2	471.7	873.5	1754.2	2247.5	2336.9	2925.7		Key: +3F +2P	neutral amino acid transporter activity	neutral amino acid transport	vacuole
YJL056C	ZAP1	10	332989	330347	4	0.11571		82.4	53.0	24.2	86.0	85.5	68.2	105.8		Key: +3F +2P	specific RNA polymerase II transcription factor activity	zinc ion homeostasis	nucleus
YLR220W	CCC1	12	576827	577795	4	0.11683		585.2	392.5	476.1	572.6	678.7	590.9	588.9		Key: +6P +2C	molecular_function unknown	iron ion homeostasis	Golgi apparatus
YMR314W	PRE5	13	901708	902412	4	0.1181		2933.7	1052.7	1253.9	2408.2	3242.1	3461.4	4069.4		Key: +2F +2P +3C	endopeptidase activity	ubiquitin-dependent protein catabolism	proteasome core complex, alpha-subunit complex (sensu Eukarya)
YAL045C		1	57799	57491	4	0.12076		131.9	64.1	101.5	113.2	136.9	119.7	158.5		Key: 0F 0P 0C	Empty	Empty	Empty
YLR440C		12	1017693	1015564	4	0.12627		893.1	638.3	805.3	811.9	938.0	847.7	1037.1		Key: +2C	molecular_function unknown	biological_process unknown	endoplasmic reticulum
YNL104C	LEU4	14	426754	424895	4	0.12691		10678.3	4762.6	7051.7	11490.3	10017.0	11806.5	13307.9		Key: +4C	2-isopropylmalate synthase activity	leucine biosynthesis	cytoplasm
YKL213C	DOA1	11	34108	31961	4	0.12716		1213.0	534.7	864.2	973.8	1407.7	981.0	1653.9		Key: +2P +2C	molecular_function unknown	ubiquitin-dependent protein catabolism	nucleus
YNL265C	IST1	14	145280	144279	4	0.12779		40.4	28.3	28.6	41.0	39.9	43.3	45.6		Key:	translation initiation factor activity	protein biosynthesis	endosome
YBR138C		2	515292	513718	4	0.12787		45.0	20.0	21.0	50.6	42.0	39.8	57.1		Key:	molecular_function unknown	biological_process unknown	cytoplasm
YDL105W	QRI2	4	272389	273597	4	0.12819		25.0	9.4	19.0	16.5	27.5	27.6	36.6		Key:	molecular_function unknown	biological_process unknown	nucleus
YML065W	ORC1	13	142210	144954	4	0.12856		358.0	170.1	261.6	318.7	388.7	269.7	477.1		Key: +2F +3P	ATPase activity	chromatin silencing at HML and HMR (sensu Saccharomyces)	nuclear origin of replication recognition complex
YNL295W		14	76944	78518	4	0.12877		235.3	195.6	118.4	109.3	312.9	243.8	320.5		Key:	molecular_function unknown	biological_process unknown	cellular_component unknown
YLR415C		12	954593	954255	4	0.12925		82.4	43.6	63.8	68.7	82.7	69.0	115.9		Key:	molecular_function unknown	biological_process unknown	cellular_component unknown
YJL002C	OST1	10	434566	433136	4	0.13061		2852.7	1509.4	2043.3	2017.0	3274.3	2319.4	4127.0		Key: +2P +2C	dolichyl-diphosphooligosaccharide-protein glycotransferase activity	N-linked glycosylation via asparagine	endoplasmic reticulum lumen
YJR136C		10	678621	677356	4	0.13101		445.4	265.6	237.4	414.1	532.3	448.0	514.4		Key:	molecular_function unknown	protein biosynthesis	cytoplasm
YLR150W	STM1	12	440468	441289	4	0.13103		7026.3	4646.7	4776.9	5156.7	7957.5	7044.5	9472.4		Key: +2P +2C	telomeric DNA binding	anti-apoptosis	cytoplasm
YOR147W	MDM32	15	606514	608475	4	0.13213		49.5	25.3	30.7	39.7	55.8	49.7	64.6		Key:	molecular_function unknown	mitochondrion organization and biogenesis	mitochondrion
YJR088C		10	587287	586409	4	0.13275		152.7	83.2	46.7	127.3	230.9	182.5	136.9		Key:	molecular_function unknown	biological_process unknown	endoplasmic reticulum
YKL176C	LST4	11	117991	115505	4	0.13398		579.6	323.9	429.0	554.7	714.7	541.4	608.1		Key: +4P	protein transporter activity	Golgi to plasma membrane transport	vesicle coat
YMR185W		13	629024	631969	4	0.13425		483.2	332.0	393.2	468.6	501.4	483.0	556.1		Key:	molecular_function unknown	biological_process unknown	cellular_component unknown
YBR171W	SEC66	2	578321	578941	4	0.13461		342.6	124.6	276.0	232.5	366.3	364.6	515.6		Key: +2C	protein transporter activity	SRP-dependent cotranslational membrane targeting, translocation	endoplasmic reticulum membrane
YKL210W	UBA1	11	39164	42238	4	0.13475		4116.7	2583.2	2693.7	3863.4	4406.7	4099.4	5042.0		Key: +2C	ubiquitin activating enzyme activity	ubiquitin cycle	cytoplasm
YLR059C	REX2	12	260548	259739	4	0.13486		843.7	415.3	559.3	529.6	925.6	844.7	1241.2		Key: +2F +2C	3'-5'-exonuclease activity	RNA processing	mitochondrion
YBR263W	SHM1	2	736221	737693	4	0.13554		3426.1	1398.4	2376.6	3195.6	3578.0	3603.4	4392.5		Key:	glycine hydroxymethyltransferase activity	one-carbon compound metabolism	mitochondrion
YLR088W	GAA1	12	316108	317952	4	0.13627		636.8	278.9	379.1	752.0	567.9	469.2	816.6		Key: +2F	GPI-anchor transamidase activity	attachment of GPI anchor to protein	integral to endoplasmic reticulum membrane
YKR021W		11	478877	481624	4	0.13667		419.2	305.6	350.3	351.4	466.1	347.5	513.2		Key:	molecular_function unknown	biological_process unknown	cytoplasm
YGL155W	CDC43	7	214084	215214	4	0.13909		316.3	207.7	243.1	200.3	334.5	335.5	448.7		Key: +3F +4P	protein geranylgeranyltransferase activity	protein amino acid geranylgeranylation	intracellular
YOR343C		15	968469	968143	4	0.14047		542.5	365.9	416.1	294.6	578.4	605.8	798.4		Key: 0F 0P 0C	Empty	Empty	Empty
YJL200C		10	58813	56444	4	0.14222		3261.2	1043.5	1063.6	2299.3	3860.5	2839.1	5167.2		Key: +2C	aconitate hydratase activity	biological_process unknown	mitochondrion
YJL178C	ATG27	10	90095	89280	4	0.1423		1618.8	954.3	727.5	1474.6	1786.0	1456.6	2038.6		Key: +2C	protein kinase regulator activity	vesicle organization and biogenesis	membrane
YHR029C		8	168553	167669	4	0.14252		551.5	247.5	297.7	566.1	632.2	589.3	547.5		Key:	molecular_function unknown	biological_process unknown	cellular_component unknown
YBR264C	YPT10	2	738326	737727	4	0.14265		1040.1	446.2	864.7	943.5	1038.8	971.8	1389.9		Key:	guanyl nucleotide binding	Golgi organization and biogenesis	cytoplasm
YCL034W	LSB5	3	61658	62722	4	0.14349		1609.8	589.0	1449.6	1360.9	1577.3	1643.0	2108.5		Key: +2P	molecular_function unknown	actin filament organization	cell cortex
YOR198C	BFR1	15	720065	718653	4	0.14356		1542.1	587.8	630.9	1180.9	1677.6	1447.4	2407.4		Key: +5P +2C	RNA binding	meiosis	nuclear envelope-endoplasmic reticulum network
YMR208W	ERG12	13	684466	685797	4	0.14368		431.5	191.8	284.0	384.0	504.0	342.4	552.4		Key:	mevalonate kinase activity	ergosterol biosynthesis	cytosol
YMR183C	SSO2	13	627807	626920	4	0.14387		422.4	182.6	234.8	280.3	495.0	448.1	580.3		Key: +2P +3C	t-SNARE activity	vesicle fusion	integral to plasma membrane
YJL117W	PHO86	10	192451	193386	4	0.14517		3208.2	2656.7	2599.8	3058.4	3510.4	3210.1	3358.7		Key: +2P	molecular_function unknown	phosphate transport	endoplasmic reticulum
YDR047W	HEM12	4	551856	552944	4	0.14731		1963.4	127.9	814.3	1754.7	2014.8	2458.7	2897.2		Key: +2F +2C	uroporphyrinogen decarboxylase activity	heme biosynthesis	nucleus
YLR448W	RPL6B	12	1028849	1029763	4	0.14735		7926.5	2713.0	5262.2	6152.6	8381.8	8576.6	11580.8		Key: +2F +3P	RNA binding	ribosomal large subunit assembly and maintenance	cytosolic large ribosomal subunit (sensu Eukarya)
YMR001C	CDC5	13	271136	269019	4	0.15071		478.1	154.5	152.2	433.7	505.3	541.4	687.1		Key: +4P +3C	protein serine/threonine kinase activity	DNA-dependent DNA replication	nucleus
YGR177C	ATF2	7	850439	848832	4	0.15224		320.2	117.7	93.8	191.2	532.1	336.6	366.5		Key: +2C	alcohol O-acetyltransferase activity	steroid metabolism	cytoplasm
YLR314C	CDC3	12	764137	762575	4	0.15439		180.9	51.8	76.9	139.6	210.4	152.7	267.9		Key: +2F +5P +4C	structural constituent of cytoskeleton	establishment of cell polarity (sensu Saccharomyces)	shmoo tip
YKL173W	SNU114	11	122522	125548	4	0.1548		157.9	39.5	75.4	156.1	191.2	141.3	196.6		Key: +2F +3C	pre-mRNA splicing factor activity	nuclear mRNA splicing, via spliceosome	snRNP U6
YKL020C	SPT23	11	401723	398475	4	0.15643		387.0	257.0	247.6	338.0	417.4	300.5	512.0		Key: +4P +2C	transcriptional activator activity	fatty acid metabolism	endoplasmic reticulum membrane
YNL243W	SLA2	14	188050	190956	4	0.15667		2229.2	860.9	1679.6	1873.0	2384.1	2254.4	3023.5		Key: +2F +5P +2C	protein binding, bridging	polar budding	actin cortical patch (sensu Saccharomyces)
YML012W	ERV25	13	246116	246751	4	0.15683		7582.4	4035.4	5646.4	6423.9	8161.2	8259.5	9638.2		Key:	molecular_function unknown	ER to Golgi transport	COPII-coated vesicle
YKR023W		11	483062	484654	4	0.15719		211.2	97.8	98.0	230.0	241.8	221.4	227.2		Key:	molecular_function unknown	biological_process unknown	cytoplasm
YKL064W	MNR2	11	317409	320318	4	0.15939		804.6	584.4	518.6	681.7	991.0	644.8	954.0		Key:	magnesium ion transporter activity	magnesium ion transport	membrane
YAR042W	SWH1	1	192615	196181	4	0.15957		202.2	84.1	104.1	168.0	228.5	179.8	275.1		Key:	molecular_function unknown	biological_process unknown	cellular_component unknown
YLR290C		12	717980	717147	4	0.16149		931.9	614.4	675.3	985.7	982.6	996.7	966.6		Key:	molecular_function unknown	biological_process unknown	mitochondrion
YBR136W	MEC1	2	505624	512730	4	0.16287		165.8	96.7	123.0	184.8	160.4	140.4	197.0		Key: +5P	protein kinase activity	DNA replication checkpoint	nucleus
YOR298W		15	875596	877035	4	0.16315		60.8	36.7	40.0	65.1	59.1	68.2	69.4		Key:	acyltransferase activity	phospholipid biosynthesis	cellular_component unknown
YMR125W	STO1	13	517538	520445	4	0.16516		228.8	79.9	114.1	196.0	250.6	235.4	314.0		Key: +2C	mRNA binding	nuclear mRNA splicing, via spliceosome	snRNA cap binding complex
YPL057C	SUR1	16	453052	451904	4	0.1726		986.2	481.8	729.0	852.0	1047.1	770.5	1349.7		Key: +3F +3P	transferase activity, transferring glycosyl groups	mannose inositol phosphoceramide metabolism	intracellular
YKL152C	GPM1	11	164390	163647	4	0.17344		17395.4	12573.9	13275.8	14773.8	17735.4	15401.6	23306.7		Key: +2P	phosphoglycerate mutase activity	glycolysis	cytosol
YLR077W		12	283873	285624	4	0.17551		769.4	679.4	722.8	596.0	840.6	818.6	887.7		Key:	molecular_function unknown	biological_process unknown	cellular_component unknown
YAL056W	GPB2	1	39260	41902	4	0.18018		143.3	96.0	57.7	148.6	147.5	118.9	178.1		Key: +2C	signal transducer activity	signal transduction	mitochondrion
YMR019W	STB4	13	312155	315004	4	0.18121		678.6	458.9	548.7	569.2	734.9	671.3	845.3		Key:	DNA binding	biological_process unknown	nucleus
YOR264W	DSE3	15	818863	820155	4	0.18198		522.5	196.6	167.1	428.2	567.9	586.1	751.4		Key:	molecular_function unknown	biological_process unknown	bud neck
YNL317W	PFS2	14	40618	42015	4	0.1829		172.8	73.4	135.9	116.1	183.0	140.1	274.9		Key: +6P +2C	cleavage/polyadenylation specificity factor activity	mRNA polyadenylation	mRNA cleavage and polyadenylation specificity factor complex
YMR004W	MVP1	13	274017	275552	4	0.18348		815.6	262.6	429.3	791.8	833.5	886.0	1087.1		Key:	molecular_function unknown	protein-vacuolar targeting	cytoplasm
YNL020C	ARK1	14	597537	595621	4	0.1844		71.6	51.4	47.4	59.7	78.6	60.9	93.7		Key: +2F +6P	protein serine/threonine kinase activity	actin cortical patch assembly	actin cortical patch (sensu Saccharomyces)
YOL078W	AVO1	15	181681	185211	4	0.1863		107.4	39.3	66.4	96.1	119.6	93.1	142.3		Key:	molecular_function unknown	regulation of cell growth	cytoplasm
YLR225C		12	588920	587697	4	0.18642		644.3	359.4	334.6	585.1	764.9	547.1	795.4		Key:	molecular_function unknown	biological_process unknown	cytoplasm
YNL118C	DCP2	14	405564	402652	4	0.18722		180.5	88.1	140.0	155.8	186.8	149.0	251.8		Key: +3F +4P +3C	enzyme activator activity	deadenylation-dependent decapping	nucleus
YJR103W	URA8	10	620668	622362	4	0.19036		1600.9	830.7	1180.0	1496.1	1648.3	1677.0	2013.0		Key: +3F +2P	CTP synthase activity	pyrimidine base biosynthesis	cytosol
YJL166W	QCR8	10	106427	106711	4	0.19148		120.5	42.3	37.7	65.5	141.3	86.9	215.1		Key: +2P	ubiquinol-cytochrome-c reductase activity	mitochondrial electron transport, ubiquinol to cytochrome c	respiratory chain complex III (sensu Eukarya)
YLR396C	VPS33	12	912310	910235	4	0.19308		436.0	249.0	206.4	377.5	479.1	414.6	594.5		Key: +2F +3P +3C	ATP binding	homotypic vacuole fusion, non-autophagic	vacuolar membrane (sensu Fungi)
YLL034C	RIX7	12	73145	70632	4	0.19473		767.5	165.0	300.1	617.4	816.0	916.6	1154.6		Key: +2F +4C	helicase activity	ribosomal large subunit-nucleus export	nucleus
YPR159W	KRE6	16	857577	859739	4	0.19564		1144.8	327.0	527.9	999.4	1270.9	1176.3	1619.4		Key: +2F +3P +2C	glucosidase activity	beta-1,6 glucan biosynthesis	integral to membrane
YDR205W	MSC2	4	859339	861513	5	0		394.6	236.0	317.7	423.3	259.7	330.1	584.8		Key: +2F +3C	cation:cation antiporter activity	zinc ion homeostasis	endoplasmic reticulum
YER088C	DOT6	5	335184	333172	5	0		382.8	255.6	313.1	426.4	252.6	322.6	537.0		Key: +5P +2C	molecular_function unknown	cell elongation	nucleus
YIL002C	INP51	9	353428	350588	5	0		333.0	189.4	249.0	364.8	195.9	284.2	517.9		Key: +4P	inositol-polyphosphate 5-phosphatase activity	dephosphorylation	membrane fraction
YMR164C	MSS11	13	589549	587273	5	2.22E-16		151.7	75.2	135.6	161.5	84.9	123.2	245.0		Key: +3P	specific RNA polymerase II transcription factor activity	pseudohyphal growth	nucleus
YGR287C		7	1068996	1067227	5	4.44E-16		103.4	66.7	64.5	109.7	56.0	73.4	171.9		Key:	hydrolase activity, hydrolyzing O-glycosyl compounds	biological_process unknown	cellular_component unknown
YPR003C		16	563763	561499	5	1.55E-15		150.5	87.6	134.7	152.5	103.8	137.6	207.4		Key:	molecular_function unknown	biological_process unknown	endoplasmic reticulum
YDR368W	YPR1	4	1213892	1214830	5	2.22E-15		1019.6	548.5	928.9	1070.7	712.9	770.8	1421.5		Key: +3F +3P +2C	aldehyde reductase activity	arabinose metabolism	nucleus
YDR306C		4	1075163	1073727	5	1.27E-14		839.3	645.9	832.3	813.5	740.3	746.6	1030.3		Key:	protein binding	ubiquitin-dependent protein catabolism	ubiquitin ligase complex
YDR379W	RGA2	4	1230155	1233184	5	2.46E-14		238.8	147.7	224.9	244.7	198.6	193.5	317.2		Key: +2F +8P	Rho GTPase activator activity	actin filament organization	intracellular
YDR128W		4	709543	712989	5	2.53E-14		684.9	445.6	629.9	650.4	583.9	520.8	958.4		Key:	molecular_function unknown	biological_process unknown	vacuolar membrane (sensu Fungi)
YIR002C	MPH1	9	360393	357412	5	5.31E-14		678.7	513.6	607.3	702.2	523.2	697.5	869.2		Key: +2F	RNA helicase activity	DNA repair	nucleus
YIL001W		9	353937	355478	5	5.35E-14		230.4	127.1	185.9	250.7	157.6	240.5	309.6		Key:	molecular_function unknown	biological_process unknown	cytoplasm
YOL073C		15	194799	193831	5	9.93E-14		1442.8	710.0	1507.6	1372.4	1022.0	1274.8	2129.6		Key:	molecular_function unknown	biological_process unknown	cellular_component unknown
YHR028C	DAP2	8	167426	164970	5	1.19E-13		1794.3	1029.8	1505.5	2101.2	1204.8	1535.6	2426.4		Key:	dipeptidyl-peptidase and tripeptidyl-peptidase activity	protein processing	vacuolar membrane (sensu Fungi)
YNL276C		14	118824	118429	5	1.51E-13		188.7	49.3	176.9	131.1	121.5	115.6	306.6		Key: 0F 0P 0C	Empty	Empty	Empty
YMR255W	GFD1	13	778000	778566	5	1.54E-13		331.6	232.8	236.9	355.6	240.1	324.5	457.4		Key: +2P +3C	molecular_function unknown	mRNA-nucleus export	nuclear pore
YPR185W	ATG13	16	907212	909428	5	1.55E-13		515.7	414.4	478.7	529.2	459.6	448.6	619.3		Key: +2P	protein binding	autophagy	extrinsic to membrane
YOR124C	UBP2	15	558642	554824	5	1.75E-13		808.4	430.9	680.5	746.4	545.2	765.2	1170.8		Key:	ubiquitin-specific protease activity	protein deubiquitination	cytoplasm
YBL007C	SLA1	2	216331	212597	5	2.94E-13		839.4	473.1	856.4	733.5	711.2	711.1	1208.8		Key: +3F +7P	cytoskeletal protein binding	polar budding	actin cortical patch (sensu Saccharomyces)
YPR142C		16	818687	818124	5	1.70E-12		145.4	94.2	153.8	127.2	116.0	124.9	194.3		Key: 0F 0P 0C	Empty	Empty	Empty
YHR080C		8	266839	262802	5	2.78E-12		551.6	469.0	418.3	592.4	405.0	536.7	713.5		Key:	molecular_function unknown	biological_process unknown	cellular_component unknown
YLR199C		12	548771	547855	5	2.81E-12		748.3	231.6	494.7	823.6	446.0	708.8	1219.0		Key:	molecular_function unknown	biological_process unknown	cytoplasm
YPL035C		16	486907	486560	5	4.05E-12		115.8	60.2	99.2	115.0	88.0	94.3	139.4		Key: 0F 0P 0C	Empty	Empty	Empty
YLR034C	SMF3	12	211934	210513	5	4.74E-12		980.3	677.5	427.4	1066.2	519.9	807.2	1622.2		Key:	iron ion transporter activity	intracellular iron ion storage	vacuolar membrane (sensu Fungi)
YPR036W	VMA13	16	643831	645267	5	6.47E-12		3961.0	1779.1	4065.1	3656.3	3063.1	3798.6	5395.7		Key: +2F +2P +3C	hydrogen-transporting ATPase activity, rotational mechanism	vacuolar acidification	hydrogen-transporting ATPase V1 domain
YOL071W	EMI5	15	196506	196994	5	6.54E-12		1557.0	1152.2	1595.7	1415.0	1391.0	1555.1	1970.5		Key: +2C	molecular_function unknown	biological_process unknown	mitochondrion
YCR038C	BUD5	3	199544	197616	5	8.20E-12		108.4	91.8	93.1	109.5	82.3	84.5	150.6		Key: +4F +9P +2C	guanyl-nucleotide exchange factor activity	polar budding	incipient bud site
YDR335W	MSN5	4	1141158	1144832	5	1.29E-11		2029.1	1136.8	1332.8	2075.8	1248.8	1956.2	3222.0		Key: +3F +2P +2C	importin-alpha export receptor activity	protein-nucleus export	nucleus
YIL030C	SSM4	9	300008	296049	5	1.43E-11		914.7	566.5	689.7	966.7	683.8	719.0	1312.9		Key:	ubiquitin-protein ligase activity	mRNA polyadenylation	nuclear membrane
YLR033W	RSC58	12	208762	210270	5	2.88E-11		168.0	61.2	61.0	195.5	85.1	182.4	283.1		Key:	molecular_function unknown	chromatin remodeling	RSC complex
YFR019W	FAB1	6	184490	191326	5	3.06E-11		127.7	89.4	134.2	117.8	110.5	125.8	160.5		Key: +5P	1-phosphatidylinositol-3-phosphate 5-kinase activity	phospholipid metabolism	vacuolar membrane
YMR316C-B		13	907627	907319	5	3.36E-11		359.5	198.2	253.9	351.7	192.3	280.3	632.0		Key: 0F 0P 0C	Empty	Empty	Empty
YLL029W		12	81460	83709	5	3.56E-11		1268.0	953.2	729.6	1332.1	937.2	932.2	1914.0		Key:	molecular_function unknown	biological_process unknown	cytoplasm
YDR084C		4	613998	613399	5	3.69E-11		1676.9	976.5	1762.7	1319.3	1493.8	1517.9	2449.7		Key:	molecular_function unknown	biological_process unknown	cytoplasm
YKL202W		11	63822	64403	5	7.11E-11		105.7	82.7	54.9	109.9	64.2	90.9	149.8		Key: 0F 0P 0C	Empty	Empty	Empty
YIL068C	SEC6	9	235471	233054	5	7.39E-11		768.4	409.0	423.8	982.5	409.9	709.6	1130.8		Key: +7P +2C	molecular_function unknown	establishment of cell polarity (sensu Saccharomyces)	exocyst
YML062C	MFT1	13	148683	147505	5	1.12E-10		544.9	326.8	566.2	473.9	485.8	518.2	726.4		Key: +3P +2C	nucleic acid binding	DNA recombination	THO complex
YDR217C	RAD9	4	903472	899543	5	1.33E-10		73.5	51.1	61.1	74.7	61.1	67.1	96.0		Key: +7P	protein binding	regulation of cell cycle	nucleus
YBR023C	CHS3	2	287887	284390	5	1.49E-10		1271.4	938.8	1231.1	1164.6	1213.7	1086.4	1539.3		Key: +3P	chitin synthase activity	response to osmotic stress	contractile ring (sensu Saccharomyces)
YER059W	PCL6	5	272622	273884	5	1.93E-10		117.2	53.9	53.0	132.7	66.4	94.2	186.9		Key: +2P	cyclin-dependent protein kinase regulator activity	regulation of glycogen catabolism	cyclin-dependent protein kinase holoenzyme complex
YJL058C	BIT61	10	327789	326158	5	3.21E-10		36.5	16.3	10.0	40.7	19.4	30.7	63.8		Key:	molecular_function unknown	biological_process unknown	cytoplasm
YOR382W	FIT2	15	1059527	1059988	5	3.83E-10		4811.5	3238.6	2289.9	4786.3	635.5	3262.7	10709.1		Key:	molecular_function unknown	siderochrome transport	cell wall (sensu Fungi)
YOR015W		15	359992	360351	5	5.20E-10		1064.4	657.9	960.6	982.8	858.7	806.4	1590.6		Key: 0F 0P 0C	Empty	Empty	Empty
YHR158C	KEL1	8	417180	413686	5	6.03E-10		299.9	192.0	209.8	295.0	165.8	218.7	510.6		Key: +6P +4C	molecular_function unknown	regulation of cell shape	bud neck
YDR452W	PPN1	4	1362866	1364890	5	6.11E-10		1658.4	1019.2	1489.2	1586.0	1313.6	1735.0	2264.2		Key: +2F +2P +2C	endopolyphosphatase activity	polyphosphate metabolism	vacuolar membrane
YPR160W	GPH1	16	861300	864008	5	8.09E-10		881.8	219.5	657.7	919.6	594.2	727.7	1140.8		Key:	glycogen phosphorylase activity	glycogen catabolism	cytoplasm
YCR042C	TAF2	3	205392	201169	5	8.40E-10		168.1	78.2	102.9	189.4	112.2	134.5	257.1		Key: +4P	general RNA polymerase II transcription factor activity	G1-specific transcription in mitotic cell cycle	transcription factor TFIID complex
YJR106W	ECM27	10	624751	626928	5	8.91E-10		59.0	40.7	41.6	64.1	46.3	54.5	79.5		Key:	molecular_function unknown	cell wall organization and biogenesis	cellular_component unknown
YBR058C	UBP14	2	355977	353632	5	1.37E-09		210.1	164.4	185.5	222.9	186.4	228.7	235.0		Key: +2P	ubiquitin-specific protease activity	protein deubiquitination	cytoplasm
YPR179C	HDA3	16	895758	893791	5	1.56E-09		95.8	51.6	90.3	97.2	87.2	80.9	121.5		Key: +3F +2P +3C	histone deacetylase activity	regulation of transcription, DNA-dependent	histone deacetylase complex
YBR302C	COS2	2	811435	810296	5	2.36E-09		1301.9	662.4	1161.1	1107.5	854.0	1356.1	2008.8		Key:	molecular_function unknown	biological_process unknown	vacuole (sensu Fungi)
YOL138C		15	65349	61324	5	2.45E-09		245.5	176.9	256.6	232.3	236.1	222.7	293.2		Key:	molecular_function unknown	biological_process unknown	vacuole (sensu Fungi)
YHL035C		8	32754	27976	5	2.69E-09		258.6	86.8	83.6	259.1	70.5	161.0	590.3		Key:	ATP-binding cassette (ABC) transporter activity	transport	integral to membrane
YDR207C	UME6	4	867515	865005	5	2.91E-09		640.6	276.3	411.8	751.9	417.8	598.0	898.0		Key: +5F +2P	transcription regulator activity	entry into meiosis	nucleus
YGL108C		7	304072	303650	5	3.11E-09		295.0	199.2	248.5	283.8	213.7	309.4	409.8		Key:	molecular_function unknown	biological_process unknown	cellular_component unknown
YGR246C	BRF1	7	984276	982486	5	3.31E-09		705.2	570.6	672.3	695.4	641.1	735.2	821.9		Key:	RNA polymerase III transcription factor activity	transcription initiation from Pol III promoter	transcription factor TFIIIB complex
YGL167C	PMR1	7	190472	187620	5	3.51E-09		619.6	477.1	441.8	627.0	528.9	466.7	834.1		Key: +4F +3P	calcium-transporting ATPase activity	secretory pathway	Golgi apparatus
YML115C	VAN1	13	41794	40187	5	4.25E-09		550.9	296.2	532.8	499.9	470.7	522.3	768.7		Key: +2P +3C	mannosyltransferase activity	N-linked glycosylation	Golgi cis-face
YKR068C	BET3	11	570551	569970	5	4.55E-09		2309.5	1236.8	910.4	2322.0	1399.2	2156.8	3865.8		Key:	molecular_function unknown	ER to Golgi transport	TRAPP
YLR422W		12	965893	971691	5	4.80E-09		485.5	177.0	257.7	512.0	328.9	367.2	819.2		Key:	molecular_function unknown	biological_process unknown	cytoplasm
YDR120C	TRM1	4	693255	691543	5	6.89E-09		1311.2	564.0	1068.3	1129.8	1191.5	810.7	2071.1		Key: +2F +2C	tRNA (guanine-N2-)-methyltransferase activity	tRNA methylation	mitochondrion
YDR017C	KCS1	4	482263	479111	5	6.97E-09		741.8	458.7	788.8	652.1	720.8	608.8	962.7		Key: +2P	inositol/phosphatidylinositol kinase activity	vacuole organization and biogenesis	cytoplasm
YNL240C	NAR1	14	199976	198501	5	9.09E-09		990.2	374.9	962.7	812.1	816.7	914.8	1529.9		Key:	iron hydrogenase activity	biological_process unknown	cellular_component unknown
YKL010C	UFD4	11	425518	421067	5	9.39E-09		1631.8	1268.5	1259.1	1698.6	1405.3	1278.7	2117.3		Key: +2P	ubiquitin-protein ligase activity	protein monoubiquitination	cytoplasm
YLR207W	HRD3	12	556790	559291	5	1.59E-08		206.9	134.8	143.6	206.7	177.3	141.8	297.7		Key:	ubiquitin-protein ligase activity	ER-associated protein catabolism	endoplasmic reticulum
YMR205C	PFK2	13	674765	671886	5	1.69E-08		4103.8	3162.6	4198.5	3489.2	4060.0	3725.0	5140.3		Key: +2C	6-phosphofructokinase activity	glycolysis	6-phosphofructokinase complex
YJR004C	SAG1	10	444775	442823	5	1.74E-08		300.7	251.3	138.6	338.3	167.9	298.4	455.7		Key: +3F +2P	cell adhesion molecule binding	agglutination during conjugation with cellular fusion	cell wall (sensu Fungi)
YJL092W	HPR5	10	257339	260863	5	1.83E-08		474.2	212.5	66.6	490.4	287.1	384.9	862.4		Key: +2F +2P	DNA helicase activity	DNA repair	nucleus
YLR098C	CHA4	12	339474	337528	5	2.37E-08		83.6	33.6	40.8	100.3	50.7	66.2	132.3		Key: +3F +3P	transcription factor activity	amino acid catabolism	nucleus
YIL177C		9	6147	483	5	2.91E-08		4691.6	3299.0	2906.9	5117.2	2685.7	5446.1	6658.8		Key:	helicase activity	biological_process unknown	cellular_component unknown
YMR280C	CAT8	13	831328	827027	5	3.05E-08		264.8	138.8	207.5	256.2	238.1	150.9	391.2		Key: +2P	specific RNA polymerase II transcription factor activity	gluconeogenesis	nucleus
YDR434W	GPI17	4	1331225	1332829	5	4.50E-08		621.6	334.5	542.2	683.9	516.0	585.7	752.9		Key: +2F +2P +2C	GPI-anchor transamidase activity	attachment of GPI anchor to protein	integral to endoplasmic reticulum membrane
YPL074W	YTA6	16	415758	418022	5	5.22E-08		584.0	380.8	582.3	502.0	550.7	528.8	773.5		Key:	ATPase activity	biological_process unknown	cell cortex
YKL094W	YJU3	11	262994	263935	5	5.35E-08		2962.6	2400.3	2654.8	2848.5	2890.7	2506.4	3530.7		Key: +2C	molecular_function unknown	biological_process unknown	lipid particle
YDL025C		4	407203	405341	5	5.73E-08		1173.2	535.1	906.9	1414.3	845.4	1199.4	1468.3		Key:	protein kinase activity	biological_process unknown	cellular_component unknown
YJL130C	URA2	10	172285	165641	5	6.59E-08		7963.4	4885.4	2316.9	7794.7	5480.7	6976.6	13759.8		Key:	aspartate carbamoyltransferase activity	pyrimidine base biosynthesis	cytoplasm
YMR154C	RIM13	13	568181	565998	5	6.86E-08		84.1	47.4	95.6	69.3	80.2	56.1	120.3		Key: +2P	cysteine-type endopeptidase activity	protein processing	cellular_component unknown
YGR091W	PRP31	7	666343	667827	5	1.12E-07		248.3	116.7	194.7	225.8	158.6	240.4	396.1		Key:	pre-mRNA splicing factor activity	nuclear mRNA splicing, via spliceosome	small nuclear ribonucleoprotein complex
YHR008C	SOD2	8	123584	122883	5	1.19E-07		5012.5	3043.3	4042.5	4857.1	3529.7	4353.6	7757.3		Key: +2C	manganese superoxide dismutase activity	oxygen and reactive oxygen species metabolism	mitochondrial matrix
YDL193W		4	114673	115800	5	1.21E-07		168.6	103.8	148.4	147.7	152.6	114.3	246.8		Key: +4C	prenyltransferase activity	biological_process unknown	lipid particle
YDR283C	GCN2	4	1030041	1025062	5	1.24E-07		243.9	169.4	226.5	218.8	215.6	193.4	334.0		Key: +3P	protein kinase activity	protein amino acid phosphorylation	cytosolic ribosome (sensu Eukarya)
YKR100C		11	639604	638537	5	1.72E-07		473.6	163.9	244.8	611.9	251.2	266.4	740.4		Key:	molecular_function unknown	biological_process unknown	bud
YJR045C	SSC1	10	521516	519552	5	1.76E-07		2346.7	1673.7	994.1	2621.3	1685.4	1657.7	3491.2		Key: +4F +2P +4C	heat shock protein activity	mitochondrial matrix protein import	mitochondrial inner membrane
YLR248W	RCK2	12	634254	636086	5	1.88E-07		2371.0	1874.8	2075.6	2215.4	2294.0	1744.2	3051.9		Key: +3P	protein serine/threonine kinase activity	regulation of meiosis	cytoplasm
YBR097W	VPS15	2	436908	441272	5	2.16E-07		416.0	320.6	393.0	420.4	387.3	416.1	474.5		Key: +4P	protein serine/threonine kinase activity	protein amino acid phosphorylation	Golgi membrane
YOR070C	GYP1	15	457821	455908	5	2.40E-07		165.9	87.8	152.1	141.6	167.7	117.9	228.1		Key: +4F	Rab GTPase activator activity	vesicle-mediated transport	Golgi apparatus
YBR218C	PYC2	2	662206	658664	5	2.66E-07		3555.6	2348.2	2736.0	3547.1	2934.2	2890.4	5046.3		Key: +2F +2P	pyruvate carboxylase activity	gluconeogenesis	cytosol
YML017W	PSP2	13	236588	238731	5	2.79E-07		102.9	63.1	81.2	115.0	84.8	106.2	123.9		Key:	molecular_function unknown	biological_process unknown	cytoplasm
YML054C	CYB2	13	167308	165533	5	3.08E-07		4835.3	1007.5	2411.0	5629.1	3165.4	5636.1	7140.2		Key:	L-lactate dehydrogenase (cytochrome) activity	electron transport	mitochondrial intermembrane space
YOR346W	REV1	15	981823	984780	5	3.41E-07		275.9	135.5	210.2	276.5	209.4	291.3	378.4		Key: +2P	DNA-directed DNA polymerase activity	DNA repair	nucleus
YPR130C		16	793775	793368	5	3.69E-07		557.7	202.3	461.0	456.5	346.1	541.7	963.2		Key: 0F 0P 0C	Empty	Empty	Empty
YLR030W		12	203291	204082	5	4.05E-07		114.2	90.0	107.0	107.1	114.4	97.6	133.6		Key:	molecular_function unknown	biological_process unknown	cellular_component unknown
YHR166C	CDC23	8	439050	437170	5	4.54E-07		248.7	185.3	207.3	247.5	209.5	244.5	315.9		Key: +2F +5P	protein binding	cyclin catabolism	anaphase-promoting complex
YOR261C	RPN8	15	816929	815913	5	4.74E-07		3857.7	2236.8	2553.4	3991.1	2924.6	4412.6	5396.2		Key: +2F +2P +3C	endopeptidase activity	ubiquitin-dependent protein catabolism	proteasome regulatory particle (sensu Eukarya)
YIL129C	TAO3	9	113237	106107	5	5.12E-07		1001.9	533.1	738.7	1012.3	805.6	867.2	1468.4		Key: +4P +3C	molecular_function unknown	budding	incipient bud site
YKL203C	TOR2	11	63360	55936	5	5.37E-07		374.8	160.9	100.8	405.1	256.2	284.0	652.8		Key: +2F +7P +2C	phosphatidylinositol 3-kinase activity	regulation of cell cycle	vacuolar membrane
YCR017C	CWH43	3	147631	144770	5	6.37E-07		926.5	526.8	877.4	891.7	868.2	844.3	1174.6		Key: +2P +3C	molecular_function unknown	cell wall organization and biogenesis	bud neck
YKL140W	TGL1	11	180784	182430	5	7.62E-07		251.0	170.7	66.2	274.3	188.1	241.6	379.4		Key:	lipase activity	lipid metabolism	lipid particle
YBR115C	LYS2	2	473882	469704	5	8.61E-07		3934.6	1256.3	2049.6	3965.5	2451.3	2729.0	7128.5		Key:	L-aminoadipate-semialdehyde dehydrogenase activity	lysine biosynthesis, aminoadipic pathway	cytoplasm
YMR027W		13	325876	327288	5	9.37E-07		2537.5	1958.4	2167.2	2561.3	2374.9	1886.2	3124.7		Key: +2C	molecular_function unknown	biological_process unknown	nucleus
YNL171C		14	315997	315629	5	9.75E-07		90.3	35.2	82.7	74.7	81.6	70.1	120.2		Key: 0F 0P 0C	Empty	Empty	Empty
YER120W	SCS2	5	401131	401865	5	1.10E-06		2758.4	1284.3	1860.2	2776.0	2132.7	2425.1	4083.4		Key: +5P +2C	protein binding	myo-inositol metabolism	integral to membrane
YOR011W	AUS1	15	349678	353862	5	1.51E-06		269.7	160.5	227.9	265.2	244.9	227.0	361.4		Key:	ATP-binding cassette (ABC) transporter activity	sterol transport	membrane
YGL142C	GPI10	7	238122	236272	5	1.66E-06		175.1	97.5	113.4	180.2	129.1	202.5	242.0		Key:	molecular_function unknown	GPI anchor biosynthesis	integral to membrane
YNL321W		14	34695	37421	5	1.69E-06		581.6	321.5	563.4	455.4	562.5	484.3	840.7		Key:	molecular_function unknown	biological_process unknown	cellular_component unknown
YCL032W	STE50	3	63441	64481	5	1.70E-06		258.2	199.5	243.7	234.5	232.1	272.5	325.2		Key: +2F +7P	protein kinase regulator activity	signal transduction during filamentous growth	cytoplasm
YDL013W	HEX3	4	429064	430923	5	1.74E-06		702.3	494.5	660.9	675.6	637.3	708.4	869.5		Key: +4P	DNA binding	DNA recombination	nucleus
YDL185W	TFP1	4	126788	130003	5	1.83E-06		4097.3	2067.3	3095.9	4043.6	3137.3	3404.7	6273.5		Key: +3F +4P +3C	endodeoxyribonuclease activity	intron homing	vacuolar membrane (sensu Fungi)
YBL047C	EDE1	2	132005	127860	5	1.84E-06		1717.2	1453.7	1525.3	1609.4	1199.0	1500.4	2492.2		Key: +3C	molecular_function unknown	endocytosis	actin cortical patch (sensu Saccharomyces)
YAL026C	DRS2	1	99700	95633	5	2.41E-06		460.7	308.5	119.3	471.3	369.5	397.0	702.1		Key: +2F +4P +3C	ATPase activity	post-Golgi transport	Golgi membrane
YPL249C	GYP5	16	79353	76669	5	2.93E-06		54.8	23.0	35.6	48.7	44.7	32.3	93.6		Key: +3F +2C	Rab GTPase activator activity	vesicle-mediated transport	cytosol
YIL065C	FIS1	9	241772	241305	5	3.46E-06		3200.0	1301.4	2642.8	2901.3	2428.3	3430.6	4939.2		Key: +4P	molecular_function unknown	mitochondrial fission	mitochondrial outer membrane
YLR057W		12	255307	257856	5	3.90E-06		358.3	207.7	303.6	356.9	337.2	296.1	463.9		Key:	molecular_function unknown	biological_process unknown	cellular_component unknown
YHL003C	LAG1	8	101878	100643	5	3.94E-06		109.8	56.5	52.5	107.2	69.5	136.2	159.0		Key: +2F +3P +2C	sphingosine N-acyltransferase activity	replicative cell aging	endoplasmic reticulum
YOR014W	RTS1	15	357673	359946	5	4.12E-06		149.7	65.9	92.5	151.8	126.6	107.4	227.5		Key: +2P +5C	protein phosphatase type 2A activity	protein biosynthesis	protein phosphatase type 2A complex
YLR375W		12	871696	872727	5	4.20E-06		1505.8	1016.9	1639.1	1329.9	1495.8	1263.0	1868.7		Key:	molecular_function unknown	biological_process unknown	nucleus
YNL041C	COG6	14	551985	549466	5	4.50E-06		259.9	89.1	174.8	279.6	216.2	208.8	381.9		Key: +2P	molecular_function unknown	intra-Golgi transport	Golgi transport complex
YFL062W	COS4	6	6426	7565	5	6.03E-06		3296.8	2870.2	2726.4	3197.4	2304.7	3359.8	4488.9		Key:	molecular_function unknown	biological_process unknown	vacuole (sensu Fungi)
YBR255W		2	724413	726497	5	6.20E-06		109.0	64.7	107.5	85.2	104.6	98.9	153.7		Key:	molecular_function unknown	biological_process unknown	cytoplasm
YGR092W	DBF2	7	668191	669909	5	6.41E-06		241.2	130.4	134.3	233.3	173.2	257.8	363.6		Key: +2P +2C	protein kinase activity	nuclear division	bud neck
YAL005C	SSA1	1	141435	139507	5	6.79E-06		25403.1	17713.1	19123.4	24516.3	24277.0	19398.5	33853.8		Key: +3F +3P +6C	chaperone activity	SRP-dependent cotranslational membrane targeting, translocation	cytoplasm
YNL103W	MET4	14	427735	429753	5	7.15E-06		367.1	158.9	270.0	398.3	307.9	353.1	490.5		Key: +2P	transcription coactivator activity	sulfur amino acid metabolism	nucleus
YJL061W	NUP82	10	319932	322073	5	8.21E-06		71.9	21.3	14.9	83.5	47.6	62.7	119.1		Key: +10P	structural molecule activity	nuclear pore organization and biogenesis	nuclear pore
YBR244W	GPX2	2	707485	707973	5	8.64E-06		89.3	51.6	59.6	91.3	71.6	84.5	124.4		Key: +2C	glutathione peroxidase activity	response to oxidative stress	nucleus
YOR267C	HRK1	15	824864	822585	5	9.67E-06		2409.1	1573.8	1628.0	2254.9	2111.5	1535.9	3637.8		Key: +2P	protein kinase activity	cell ion homeostasis	cytoplasm
YBR290W	BSD2	2	782549	783514	5	1.16E-05		398.5	252.5	430.4	363.5	380.9	358.3	475.3		Key: +2P	molecular_function unknown	protein-vacuolar targeting	endoplasmic reticulum
YPR042C	PUF2	16	653657	650430	5	1.25E-05		491.8	309.1	446.4	425.3	379.2	383.5	767.9		Key:	mRNA binding	mRNA catabolism, deadenylation-dependent	cytoplasm
YDR201W	SPC19	4	856310	856807	5	1.36E-05		1029.9	762.1	911.6	945.8	787.5	1146.4	1432.7		Key: +2P +5C	structural constituent of cytoskeleton	microtubule nucleation	spindle pole body
YJL095W	BCK1	10	247171	251607	5	1.37E-05		277.6	98.1	78.4	278.8	193.4	187.0	516.2		Key: +2F +4P	MAP kinase kinase kinase activity	establishment of cell polarity (sensu Saccharomyces)	intracellular
YOL045W	PSK2	15	243495	246800	5	1.42E-05		292.0	135.8	167.0	315.2	233.7	260.9	425.5		Key: +2F +4P	protein serine/threonine kinase activity	protein amino acid phosphorylation	cytoplasm
YBR050C	REG2	2	338159	337143	5	1.99E-05		1075.5	366.4	821.3	927.2	710.1	852.0	1805.4		Key: +2F +2P	protein phosphatase type 1 activity	negative regulation of transcription from Pol II promoter	protein phosphatase type 1 complex
YMR067C		13	405572	404322	5	2.10E-05		1017.2	724.1	779.7	1014.0	953.6	609.1	1359.9		Key: +2C	molecular_function unknown	biological_process unknown	nucleus
YKL201C	MNN4	11	67467	63931	5	2.19E-05		740.2	521.1	447.8	814.0	598.7	633.2	955.8		Key: +3P	molecular_function unknown	N-linked glycosylation	cellular_component unknown
YKL207W		11	48108	48956	5	2.21E-05		1990.2	553.8	959.7	2126.8	1421.5	1926.3	3075.1		Key:	molecular_function unknown	biological_process unknown	cellular_component unknown
YJR140C	HIR3	10	695611	690665	5	2.25E-05		516.1	215.0	166.4	524.3	372.3	474.3	878.0		Key:	transcription corepressor activity	G1/S-specific transcription in mitotic cell cycle	nucleus
YDR168W	CDC37	4	790322	791842	5	2.37E-05		2317.5	1956.1	1913.7	2283.8	1846.7	2518.7	2952.8		Key: +4P	chaperone activity	spindle pole body duplication (sensu Saccharomyces)	cytoplasm
YDR468C	TLG1	4	1398688	1398014	5	2.68E-05		571.6	302.3	360.0	655.7	448.6	623.5	690.2		Key: +2F +3C	t-SNARE activity	vesicle fusion	Golgi trans face
YJL091C	GWT1	10	262468	260996	5	2.82E-05		836.4	391.6	170.9	805.8	572.5	813.7	1494.4		Key: +2C	molecular_function unknown	GPI anchor biosynthesis	membrane
YJR107W		10	627254	628240	5	2.88E-05		421.0	298.8	175.8	478.6	331.4	430.7	567.5		Key:	lipase activity	biological_process unknown	cellular_component unknown
YAL038W	CDC19	1	71789	73291	5	3.13E-05		12735.3	8131.0	9250.6	11484.2	13079.2	8510.1	17624.2		Key: +2F +2P	pyruvate kinase activity	glycolysis	cytosol
YLL032C		12	76746	74269	5	3.32E-05		109.6	44.1	50.8	108.9	65.9	107.1	191.2		Key:	molecular_function unknown	biological_process unknown	cytoplasm
YPL089C	RLM1	16	381145	379115	5	3.35E-05		334.3	277.7	302.9	298.4	250.8	338.4	471.9		Key: +4F +3P	DNA binding	signal transduction	nucleus
YHR188C	GPI16	8	483835	482003	5	5.14E-05		576.4	320.5	492.5	490.7	477.0	440.3	895.2		Key: +2F	GPI-anchor transamidase activity	attachment of GPI anchor to protein	integral to endoplasmic reticulum membrane
YOR383C	FIT3	15	1061051	1060437	5	5.16E-05		7810.0	5449.8	4000.5	7621.6	2426.5	8979.8	14742.1		Key:	molecular_function unknown	siderochrome transport	cell wall (sensu Fungi)
YLR436C	ECM30	12	1011241	1007417	5	6.00E-05		208.2	82.3	168.5	196.3	216.7	135.5	288.8		Key:	molecular_function unknown	cell wall organization and biogenesis	cytoplasm
YDR141C	DOP1	4	739991	734895	5	6.52E-05		288.2	140.7	178.3	330.8	223.8	228.8	390.5		Key: +2P	molecular_function unknown	cellular morphogenesis	cytoplasm
YLR292C	SEC72	12	720372	719791	5	6.67E-05		825.1	255.7	414.5	887.0	601.1	936.1	1201.2		Key:	protein transporter activity	SRP-dependent cotranslational membrane targeting, translocation	endoplasmic reticulum membrane
YBR249C	ARO4	2	717951	716839	5	6.73E-05		4670.9	2315.9	2503.6	4367.9	3386.7	5153.8	7383.5		Key: +2C	3-deoxy-7-phosphoheptulonate synthase activity	aromatic amino acid family biosynthesis	nucleus
YLR450W	HMG2	12	1032623	1035760	5	6.93E-05		2202.3	1332.7	1578.2	2115.2	2103.6	1648.5	3010.3		Key: +3C	hydroxymethylglutaryl-CoA reductase (NADPH) activity	ergosterol biosynthesis	endoplasmic reticulum membrane
YGL141W	HUL5	7	238356	241088	5	6.96E-05		811.2	650.4	719.2	830.1	753.2	864.4	872.5		Key: +2P +2C	ubiquitin-protein ligase activity	protein monoubiquitination	nucleus
YML070W	DAK1	13	133475	135229	5	7.68E-05		2014.2	1242.3	1767.2	1849.1	1956.5	1663.1	2585.9		Key: +2F +2P	glycerone kinase activity	glycerol catabolism	cytoplasm
YKL185W	ASH1	11	94504	96270	5	7.85E-05		1401.8	948.0	678.1	1320.8	1203.4	1188.6	2108.3		Key: +4F +3P +3C	specific transcriptional repressor activity	regulation of transcription, mating-type specific	nucleus
YNL045W		14	542961	544976	5	9.57E-05		1207.4	517.3	1093.7	1132.7	1213.7	984.4	1604.2		Key: +3F +3P +2C	leukotriene-A4 hydrolase activity	lipid metabolism	nucleus
YOR023C	AHC1	15	377711	376011	5	9.69E-05		164.8	75.2	131.9	150.1	112.1	153.6	273.7		Key:	molecular_function unknown	nucleosome disassembly	Ada2/Gcn5/Ada3 transcription activator complex
YOR307C	SLY41	15	894087	892726	5	0.0001003		364.4	203.5	317.8	333.9	356.5	296.7	491.8		Key:	molecular_function unknown	ER to Golgi transport	endoplasmic reticulum
YOR093C		15	502452	497506	5	0.00010714		237.7	99.1	144.2	248.9	184.0	247.5	339.5		Key:	molecular_function unknown	biological_process unknown	cellular_component unknown
YDR033W	MRH1	4	508142	509104	5	0.00010982		3679.2	2392.8	2661.4	3655.4	3528.9	2526.1	4930.9		Key:	molecular_function unknown	biological_process unknown	plasma membrane
YOR086C		15	486780	483220	5	0.00011106		798.7	357.6	538.6	838.7	694.5	683.7	1128.8		Key:	molecular_function unknown	biological_process unknown	cellular_component unknown
YGR104C	SRB5	7	698370	697447	5	0.00011525		205.0	133.7	124.5	197.0	163.4	223.2	295.4		Key:	RNA polymerase II transcription mediator activity	transcription from Pol II promoter	mediator complex
YKL121W		11	213788	216346	5	0.00011567		496.2	249.9	335.0	491.1	477.8	294.4	708.1		Key:	molecular_function unknown	biological_process unknown	cellular_component unknown
YKL139W	CTK1	11	182963	184549	5	0.00011985		352.2	218.5	96.1	315.2	270.2	347.6	591.9		Key: +2F +2P	cyclin-dependent protein kinase activity	protein amino acid phosphorylation	nucleus
YHR042W	NCP1	8	190535	192610	5	0.00012272		1818.1	1107.4	1042.7	1732.9	1649.4	1351.4	2547.1		Key:	electron transporter activity	ergosterol biosynthesis	microsome
YNL054W	VAC7	14	526084	529581	5	0.00012332		870.3	516.8	804.7	785.1	854.7	749.5	1145.1		Key: +3P +3C	enzyme regulator activity	vacuole inheritance	vacuole (sensu Fungi)
YML057W	CMP2	13	160180	161994	5	0.00014116		320.0	98.9	201.3	333.7	284.9	240.8	474.8		Key: +2P +4C	calcium-dependent protein serine/threonine phosphatase activity	adaptation to pheromone during conjugation with cellular fusion	cytoplasm
YMR254C		13	777922	777614	5	0.00014316		46.9	43.0	45.5	36.6	27.6	57.9	73.2		Key: 0F 0P 0C	Empty	Empty	Empty
YBR059C	AKL1	2	360147	356821	5	0.00014357		630.0	458.6	557.9	561.4	531.7	415.5	941.5		Key: +2C	protein kinase activity	biological_process unknown	cytoplasm
YJL005W	CYR1	10	425072	431152	5	0.00014429		284.6	131.8	171.9	314.1	244.3	193.1	407.2		Key: +4P	adenylate cyclase activity	regulation of cell cycle	plasma membrane
YMR190C	SGS1	13	645257	640914	5	0.00015465		200.8	51.0	89.3	197.1	169.1	133.8	339.9		Key: +4P	ATP-dependent DNA helicase activity	mitotic chromosome segregation	nucleolus
YGL151W	NUT1	7	217527	220925	5	0.00017731		90.7	58.9	52.6	85.6	74.6	65.2	142.2		Key:	molecular_function unknown	regulation of transcription from Pol II promoter	nucleus
YER129W	PAK1	5	417277	420705	5	0.00017749		186.6	112.9	174.0	144.3	185.6	156.3	262.4		Key: +2P	protein kinase activity	protein amino acid phosphorylation	cytoplasm
YOR384W	FRE5	15	1061560	1063644	5	0.00019759		32.9	14.9	11.8	25.1	7.4	26.7	73.7		Key:	ferric-chelate reductase activity	biological_process unknown	cellular_component unknown
YAL001C	TFC3	1	151170	147598	5	0.00019883		613.8	354.5	107.9	704.8	466.5	522.0	944.4		Key:	RNA polymerase III transcription factor activity	transcription initiation from Pol III promoter	transcription factor TFIIIC complex
YLR443W	ECM7	12	1022621	1023967	5	0.0002213		379.3	271.3	332.2	340.0	355.9	302.3	516.6		Key:	molecular_function unknown	cell wall organization and biogenesis	integral to membrane
YPR161C	SGV1	16	866416	864443	5	0.00022558		672.2	358.3	535.6	567.6	526.2	748.4	1010.2		Key: +2F +5P	cyclin-dependent protein kinase activity	protein amino acid phosphorylation	nucleus
YER155C	BEM2	5	482843	476340	5	0.00023012		1057.9	638.9	612.5	1047.1	783.7	927.1	1598.4		Key: +2F +7P	Rho GTPase activator activity	microtubule cytoskeleton organization and biogenesis	intracellular
YIL151C		9	60694	57338	5	0.00023471		258.1	152.0	162.4	256.4	222.8	217.8	367.4		Key:	molecular_function unknown	biological_process unknown	cellular_component unknown
YKR040C		11	518208	517705	5	0.00026205		219.7	104.3	95.5	218.0	184.4	169.8	326.9		Key: 0F 0P 0C	Empty	Empty	Empty
YIL035C	CKA1	9	288907	287789	5	0.00026219		827.7	718.6	449.4	833.7	626.8	876.7	1104.0		Key: +9P	protein kinase CK2 activity	establishment of cell polarity (sensu Saccharomyces)	protein kinase CK2 complex
YDR238C	SEC26	4	940808	937887	5	0.00028342		1329.3	514.2	973.6	1322.1	1070.8	1384.6	1924.5		Key: +3C	molecular_function unknown	ER to Golgi transport	COPI vesicle coat
YPR031W		16	631510	633756	5	0.0002851		351.6	168.4	245.6	343.2	282.2	367.1	514.8		Key: +2C	molecular_function unknown	biological_process unknown	nucleus
YML029W	USA1	13	217362	219878	5	0.00032424		330.8	226.9	273.9	282.9	324.3	235.4	455.8		Key:	molecular_function unknown	biological_process unknown	cellular_component unknown
YGL041C		7	419229	418915	5	0.00032443		63.4	37.1	50.9	51.0	43.1	74.2	99.3		Key: 0F 0P 0C	Empty	Empty	Empty
YLR300W	EXG1	12	728957	730303	5	0.0003708		2859.6	2090.1	1413.3	2623.5	2500.0	2589.2	4239.6		Key: +3P	glucan 1,3-beta-glucosidase activity	glucan metabolism	cell wall (sensu Fungi)
YOL006C	TOP1	15	315387	313078	5	0.00037398		592.3	310.6	397.8	588.2	478.9	494.8	881.2		Key: +2F +11P	DNA topoisomerase type I activity	nuclear migration	nucleus
YIR034C	LYS1	9	420733	419612	5	0.00037758		3849.2	1520.4	2251.0	3704.2	2866.9	3890.5	6008.7		Key: +2P +2C	saccharopine dehydrogenase (NAD+, L-lysine-forming) activity	lysine biosynthesis, aminoadipic pathway	peroxisome
YMR316C-A		13	905971	905660	5	0.00040092		207.6	136.4	159.2	186.4	154.2	249.0	295.2		Key: 0F 0P 0C	Empty	Empty	Empty
YJL094C	KHA1	10	254358	251737	5	0.0004331		427.9	213.0	91.1	528.3	304.6	318.7	662.4		Key: +2F +2P	potassium:hydrogen antiporter activity	monovalent inorganic cation transport	membrane
YPR173C	VPS4	16	887831	886518	5	0.00044237		1378.5	662.1	1157.2	1356.4	1180.8	1598.5	1810.5		Key: +3P +2C	ATPase activity	late endosome to vacuole transport	endoplasmic reticulum
YAL032C	PRP45	1	84477	83338	5	0.00044418		201.9	116.8	38.9	210.8	173.4	169.3	311.3		Key:	transcriptional activator activity	positive regulation of transcription from Pol II promoter	nucleus
YJR006W	HYS2	10	449116	450579	5	0.00047096		298.1	157.7	66.7	285.3	229.2	317.2	492.9		Key: +7P	delta DNA polymerase activity	postreplication repair	delta DNA polymerase complex
YGR023W	MTL1	7	529266	530921	5	0.00050977		184.8	164.7	139.0	165.7	107.3	142.8	291.5		Key: +2P	molecular_function unknown	cell wall organization and biogenesis	integral to plasma membrane
YGR157W	CHO2	7	802443	805052	5	0.00051601		2586.9	1218.9	1174.7	2472.8	1980.9	3212.5	3869.6		Key:	phosphatidylethanolamine N-methyltransferase activity	phosphatidylcholine biosynthesis	endoplasmic reticulum
YJL055W		10	333273	334010	5	0.00055438		4241.2	2900.6	2073.0	4482.5	3713.8	4461.1	5587.5		Key: +2C	molecular_function unknown	biological_process unknown	nucleus
YDL089W		4	296820	298274	5	0.00059688		819.5	646.5	458.6	757.6	556.8	717.3	1330.5		Key:	molecular_function unknown	biological_process unknown	cellular_component unknown
YPL231W	FAS2	16	108652	114315	5	0.00063473		6492.6	3116.0	4650.6	6595.8	5577.0	6261.0	9090.2		Key: +3F +2P	3-oxoacyl-[acyl-carrier protein] reductase activity	protein-cofactor linkage	fatty-acid synthase complex
YKL012W	PRP40	11	417953	419704	5	0.0006358		496.5	306.0	390.5	492.7	433.8	480.4	656.9		Key: +5C	RNA binding	nuclear mRNA splicing, via spliceosome	commitment complex
YLR097C	HRT3	12	337266	336232	5	0.00064114		179.9	69.7	102.8	204.8	150.0	189.9	233.1		Key:	ubiquitin-protein ligase activity	ubiquitin-dependent protein catabolism	nuclear ubiquitin ligase complex
YGL009C	LEU1	7	478655	476316	5	0.00065415		4117.1	1698.7	2927.5	3659.9	3140.5	4572.9	6343.1		Key:	3-isopropylmalate dehydratase activity	leucine biosynthesis	cytosol
YFR031C	SMC2	6	220094	216582	5	0.00069434		545.3	411.5	344.8	496.9	405.0	587.4	801.7		Key: +4F +4P +4C	ATPase activity	mitotic chromosome condensation	nuclear condensin complex
YOL072W	THP1	15	194969	196336	5	0.00070012		930.6	490.7	814.4	803.0	733.2	810.3	1460.7		Key: +4P +3C	protein binding	RNA elongation from Pol II promoter	nuclear envelope-endoplasmic reticulum network
YJL028W		10	391227	391562	5	0.00074247		98.5	62.9	53.7	88.9	64.6	119.3	158.7		Key: 0F 0P 0C	Empty	Empty	Empty
YER124C	DSE1	5	409059	407338	5	0.0007675		125.2	54.1	21.8	111.9	101.2	95.2	215.7		Key:	molecular_function unknown	cell wall organization and biogenesis	bud neck
YJL049W		10	345889	347241	5	0.00082592		286.1	208.8	108.1	269.3	247.2	299.1	406.5		Key:	molecular_function unknown	biological_process unknown	cellular_component unknown
YJR074W	MOG1	10	573009	573665	5	0.00082928		2922.0	1670.1	1118.8	3285.5	2420.7	3397.6	3850.3		Key:	RAN protein binding	protein-nucleus import	nucleus
YLR167W	RPS31	12	498949	499407	5	0.00084084		13530.4	6268.0	6938.1	13259.6	8963.9	13526.5	22692.2		Key: +2F +3P +2C	structural constituent of ribosome	ribosomal small subunit assembly and maintenance	cytosolic small ribosomal subunit (sensu Eukarya)
YPL225W		16	126006	126446	5	0.00084835		2734.1	1852.6	1971.3	2635.2	2333.6	3143.8	3515.3		Key: +2C	molecular_function unknown	biological_process unknown	cytoplasm
YPL110C		16	344738	341067	5	0.00088033		283.0	185.9	256.6	275.9	276.2	259.6	341.6		Key:	molecular_function unknown	biological_process unknown	cytoplasm
YPL192C	PRM3	16	183055	182654	5	0.00094222		84.0	64.9	69.7	74.1	62.0	90.8	117.5		Key: +2P +2C	molecular_function unknown	karyogamy	nuclear membrane
YOL016C	CMK2	15	296120	294777	5	0.00097376		499.5	278.2	302.1	432.3	375.3	248.3	859.6		Key: +2P	calcium/calmodulin-dependent protein kinase activity	signal transduction	cytoplasm
YGL143C	MRF1	7	235961	234720	5	0.000981		697.7	206.8	273.3	559.8	343.1	855.1	1393.4		Key: +2F +4P +2C	translation release factor activity	translational termination	mitochondrion
YLR370C	ARC18	12	862253	861717	5	0.0010126		1572.9	1121.4	1371.6	1537.3	1596.3	1343.1	1870.4		Key:	structural constituent of cytoskeleton	actin filament organization	Arp2/3 protein complex
YOL013C	HRD1	15	303035	301380	5	0.0010353		558.9	385.4	491.1	497.0	571.5	458.2	708.3		Key: +5F +4P +2C	ubiquitin-protein ligase activity	ER-associated protein catabolism	endoplasmic reticulum membrane
YNR067C	DSE4	14	759096	755743	5	0.0010438		436.9	165.8	119.6	478.4	357.8	387.0	678.2		Key: +2P +3C	glucan 1,3-beta-glucosidase activity	cytokinesis, completion of separation	extracellular
YOR057W	SGT1	15	432187	433374	5	0.001055		378.4	114.8	161.9	471.5	286.7	416.9	504.8		Key: +7P	co-chaperone activity	centromere/kinetochore complex maturation	ubiquitin ligase complex
YDR476C		4	1411115	1410441	5	0.0010651		2524.3	1426.0	2476.9	1737.9	2235.8	2133.9	4008.2		Key:	molecular_function unknown	biological_process unknown	endoplasmic reticulum
YKL072W	STB6	11	299227	301527	5	0.0010723		53.5	34.2	34.8	47.8	43.7	29.5	87.4		Key:	molecular_function unknown	biological_process unknown	cellular_component unknown
YGL026C	TRP5	7	448538	446415	5	0.0010912		4068.8	1701.1	2787.8	3699.2	3706.8	3025.5	6350.0		Key: +3F +2P +3C	tryptophan synthase activity	tryptophan biosynthesis	cytoplasm
YPR105C	COG4	16	739565	736980	5	0.0011031		351.5	188.8	322.8	298.2	324.3	343.0	487.5		Key: +3P	molecular_function unknown	retrograde transport, vesicle recycling within Golgi	Golgi transport complex
YKL206C		11	49810	49007	5	0.0012238		408.2	74.5	91.5	402.7	251.8	353.8	775.2		Key:	molecular_function unknown	biological_process unknown	cytoplasm
YDR034C	LYS14	4	512104	509732	5	0.0015316		36.7	20.1	21.6	35.4	34.5	25.0	49.9		Key: +2F	transcriptional activator activity	lysine biosynthesis, aminoadipic pathway	nucleus
YJL129C	TRK1	10	177224	173517	5	0.0018031		525.0	144.3	64.1	602.6	431.9	396.9	847.7		Key:	potassium ion transporter activity	potassium ion homeostasis	plasma membrane
YNL071W	LAT1	14	491522	492970	5	0.0019299		5353.9	2225.2	3542.7	5586.0	4571.2	5589.6	7285.7		Key: +3C	dihydrolipoyllysine-residue acetyltransferase activity	pyruvate metabolism	pyruvate dehydrogenase complex (sensu Eukarya)
YKL114C	APN1	11	224101	222998	5	0.001937		735.8	288.6	251.8	575.4	637.1	324.1	1324.6		Key: +3F +2P +2C	DNA-(apurinic or apyrimidinic site) lyase activity	DNA repair	nucleus
YKL103C	LAP4	11	247328	245784	5	0.0019462		1138.5	374.5	641.8	1156.8	1079.3	732.8	1621.5		Key: +2P	aminopeptidase I activity	vacuolar protein catabolism	vacuole (sensu Fungi)
YPR097W		16	725390	728611	5	0.0021592		680.5	199.5	316.3	730.0	585.9	565.8	1038.5		Key:	molecular_function unknown	biological_process unknown	cellular_component unknown
YDR542W		4	1523230	1523592	5	0.0022133		2788.8	1291.4	1275.6	3307.2	2229.2	2278.4	3893.6		Key:	molecular_function unknown	biological_process unknown	cellular_component unknown
YDL216C	RRI1	4	70365	68998	5	0.0023562		114.7	107.7	99.2	112.2	99.4	118.1	131.4		Key: +3P +2C	metalloendopeptidase activity	protein deneddylation	signalosome complex
YPL154C	PEP4	16	260930	259713	5	0.0024764		7990.1	6053.1	5783.4	8108.0	7662.0	7120.9	9720.9		Key: +2F +5P	endopeptidase activity	vacuolar protein catabolism	vacuole (sensu Fungi)
YOL087C		15	158636	155286	5	0.0028592		608.1	528.4	557.4	606.6	605.0	544.6	663.2		Key:	molecular_function unknown	biological_process unknown	cytoplasm
YBL054W		2	117554	119131	5	0.0031035		344.7	247.7	256.2	295.7	263.4	359.7	458.5		Key: +2C	molecular_function unknown	biological_process unknown	nucleus
YBL105C	PKC1	2	17696	14241	5	0.0031675		316.9	243.8	307.9	265.2	307.0	279.0	409.8		Key: +5P	protein kinase C activity	protein kinase cascade	site of polarized growth (sensu Saccharomyces)
YHL023C	RMD11	8	62560	59120	5	0.0033408		357.4	223.5	176.8	339.4	268.7	347.4	559.0		Key:	molecular_function unknown	biological_process unknown	cellular_component unknown
YMR258C		13	784280	782619	5	0.0034		326.5	262.7	245.1	318.8	282.0	310.3	417.1		Key: +2C	molecular_function unknown	biological_process unknown	nucleus
YJL223C	PAU1	10	9138	8776	5	0.0036584		7511.3	3844.7	1861.6	6918.4	6244.7	7245.0	12447.5		Key:	molecular_function unknown	biological_process unknown	cellular_component unknown
YKL170W	MRPL38	11	130639	131055	5	0.0036792		3150.6	1347.5	760.2	2792.6	2283.3	3994.3	5445.2		Key: +2C	structural constituent of ribosome	protein biosynthesis	mitochondrial large ribosomal subunit
YHR027C	RPN1	8	164703	161722	5	0.0036863		747.1	372.7	345.0	846.3	636.3	683.6	1009.0		Key: +3F +2P +4C	endopeptidase activity	ubiquitin-dependent protein catabolism	proteasome regulatory particle (sensu Eukarya)
YOR349W	CIN1	15	989784	992828	5	0.0039886		54.8	20.9	24.8	58.8	45.8	54.2	80.5		Key: +2P	co-chaperone activity	beta-tubulin folding	microtubule
YBR283C	SSH1	2	770373	768901	5	0.0040374		4298.7	1975.6	2764.6	3984.7	3104.7	4558.8	6815.5		Key: +3C	protein transporter activity	cotranslational membrane targeting	translocon
YNR031C	SSK2	14	685432	680693	5	0.0041109		653.8	106.8	194.9	709.1	534.0	536.3	1082.6		Key: +4P	MAP kinase kinase kinase activity	osmosensory signaling pathway	cytosol
YPR192W	AQY1	16	921854	922771	5	0.0041214		1710.9	326.1	673.4	2000.4	1478.1	1367.3	2515.9		Key: +3F	water channel activity	water transport	plasma membrane
YKR070W		11	573216	574274	5	0.0041368		221.2	117.1	94.4	204.6	167.3	224.9	351.5		Key:	molecular_function unknown	biological_process unknown	mitochondrion
YJL042W	MHP1	10	361165	365361	5	0.0043005		1868.5	1479.6	1422.9	1673.6	1754.0	1216.8	2616.0		Key: +2P	structural constituent of cytoskeleton	cell wall organization and biogenesis	microtubule
YMR058W	FET3	13	388821	390731	5	0.0043639		2120.8	1001.6	639.7	1542.7	895.4	2713.8	4518.3		Key: +3P	ferroxidase activity	high affinity iron ion transport	plasma membrane
YJL189W	RPL39	10	75932	76473	5	0.0043895		10066.8	6628.0	2565.1	8608.3	8232.3	10740.0	16371.7		Key: +2P	structural constituent of ribosome	protein biosynthesis	cytosolic large ribosomal subunit (sensu Eukarya)
YCR011C	ADP1	3	136870	133721	5	0.0045525		2178.2	1066.9	1400.8	2298.9	1946.9	2067.5	2887.7		Key: +3C	ATP-binding cassette (ABC) transporter activity	transport	integral to membrane
YKL113C	RAD27	11	225521	224373	5	0.0046138		1750.4	773.8	366.5	1838.1	1309.9	2256.3	2674.5		Key: +2F +4P	5'-flap endonuclease activity	DNA repair	nucleus
[truncated: 3,947 more rows]
